# Supplementary material for: The managed clearing: An overlooked land-cover type in urbanizing regions?
Source: PLoS One. 2018 Feb 12;13(2):e0192822. doi: 10.1371/journal.pone.0192822 (PMC5809043; doi:10.1371/journal.pone.0192822)
Supplement: S1 Dataset — Private Figshare link: https://figshare.com/s/b7ba65734bfa1ec8adbb DOI: 10.6084/m9.figshare.5594629. (ZIP) [file pone.0192822.s001.zip]

Archive with 25 entries (25 files):
- S1_datasets/ATL_vis-int.cpg
- S1_datasets/ATL_vis-int.dbf
- S1_datasets/ATL_vis-int.prj
- S1_datasets/ATL_vis-int.sbn
- S1_datasets/ATL_vis-int.sbx
- S1_datasets/ATL_vis-int.shp
- S1_datasets/ATL_vis-int.shp.xml
- S1_datasets/ATL_vis-int.shx
- S1_datasets/CTL_vis-int.cpg
- S1_datasets/CTL_vis-int.dbf
- S1_datasets/CTL_vis-int.prj
- S1_datasets/CTL_vis-int.sbn
- S1_datasets/CTL_vis-int.sbx
- S1_datasets/CTL_vis-int.shp
- S1_datasets/CTL_vis-int.shp.xml
- S1_datasets/CTL_vis-int.shx
- S1_datasets/RDU_vis-int.cpg
- S1_datasets/RDU_vis-int.dbf
- S1_datasets/RDU_vis-int.prj
- S1_datasets/RDU_vis-int.sbn
- S1_datasets/RDU_vis-int.sbx
- S1_datasets/RDU_vis-int.shp
- S1_datasets/RDU_vis-int.shp.xml
- S1_datasets/RDU_vis-int.shx
- S1_datasets_metadata.txt
