# Supplementary material for: The managed clearing: An overlooked land-cover type in urbanizing regions?
Source: PLoS One. 2018 Feb 12;13(2):e0192822. doi: 10.1371/journal.pone.0192822 (PMC5809043; doi:10.1371/journal.pone.0192822)
Supplement: S1 Dataset — Private Figshare link: https://figshare.com/s/b7ba65734bfa1ec8adbb DOI: 10.6084/m9.figshare.5594629. (ZIP) [file pone.0192822.s001.zip › S1_datasets/ATL_vis-int.shp.xml]

<?xml version="1.0"?>
<!--<!DOCTYPE metadata SYSTEM "http://www.esri.com/metadata/esriprof80.dtd">-->
<metadata xml:lang="en"><Esri><CreaDate>20180204</CreaDate><CreaTime>19091900</CreaTime><SyncOnce>FALSE</SyncOnce><SyncDate>20160512</SyncDate><SyncTime>15073000</SyncTime><ModDate>20160512</ModDate><ModTime>15073000</ModTime><DataProperties><lineage><Process Name="FeatureClassToFeatureClass_1" ToolSource="C:\Program Files\ArcGIS\ArcToolbox\Toolboxes\Conversion Tools.tbx\FeatureClassToFeatureClass" Date="20080505" Time="165230">FeatureClassToFeatureClass "\\ditgis02\enterprise_gis\egis_repository\impervious_surface\Feature Classes\Building.shp" "Database Connections\GIS as GIS.sde" STORM_IMPERVIOUS_BUILDINGS_ST # "OBJECTID OBJECTID true false false 9 Long 0 9 ,First,#,\\ditgis02\enterprise_gis\egis_repository\impervious_surface\Feature Classes\Building.shp,OBJECTID,-1,-1;SHAPE_Leng SHAPE_Leng true false false 19 Double 0 0 ,First,#,\\ditgis02\enterprise_gis\egis_repository\impervious_surface\Feature Classes\Building.shp,SHAPE_Leng,-1,-1;SHAPE_Area SHAPE_Area true false false 19 Double 0 0 ,First,#,\\ditgis02\enterprise_gis\egis_repository\impervious_surface\Feature Classes\Building.shp,SHAPE_Area,-1,-1;Surface Surface true false false 35 Text 0 0 ,First,#,\\ditgis02\enterprise_gis\egis_repository\impervious_surface\Feature Classes\Building.shp,Surface,-1,-1" ST_GEOMETRY "Database Connections\GIS as GIS.sde\GIS.STORM_IMPERVIOUS_BUILDINGS_ST"</Process><Process ToolSource="C:\Program Files\ArcGIS\ArcToolbox\Toolboxes\Data Management Tools.tbx\CopyFeatures" Date="20100209" Time="091328">CopyFeatures "database connections\gis as gis.sde\gis.storm_impervious_buildings_st" \\ditgis02\Enterprise_GIS\egis_repository\sde_export\gis_storm_impervious_buildings_st.shp # 0 0 0</Process><Process ToolSource="c:\program files (x86)\arcgis\desktop10.2\ArcToolbox\Toolboxes\Data Management Tools.tbx\CalculateField" Date="20160512" Time="153337">CalculateField ATL_1x1km_others LC_type 7 VB #</Process><Process ToolSource="c:\program files (x86)\arcgis\desktop10.2\ArcToolbox\Toolboxes\Data Management Tools.tbx\CalculateField" Date="20160512" Time="153400">CalculateField ATL_1x1km_others LC_type 4 VB #</Process><Process ToolSource="c:\program files (x86)\arcgis\desktop10.2\ArcToolbox\Toolboxes\Data Management Tools.tbx\CalculateField" Date="20160512" Time="153427">CalculateField ATL_1x1km_others LC_type 5 VB #</Process><Process ToolSource="c:\program files (x86)\arcgis\desktop10.2\ArcToolbox\Toolboxes\Data Management Tools.tbx\CalculateField" Date="20160512" Time="153449">CalculateField ATL_1x1km_others LC_type 1 VB #</Process><Process ToolSource="c:\program files (x86)\arcgis\desktop10.2\ArcToolbox\Toolboxes\Data Management Tools.tbx\CalculateField" Date="20160512" Time="153524">CalculateField ATL_1x1km_others LC_type 1 VB #</Process><Process ToolSource="c:\program files (x86)\arcgis\desktop10.2\ArcToolbox\Toolboxes\Data Management Tools.tbx\CalculateField" Date="20160512" Time="153602">CalculateField ATL_1x1km_others LC_type 1 VB #</Process><Process ToolSource="c:\program files (x86)\arcgis\desktop10.2\ArcToolbox\Toolboxes\Data Management Tools.tbx\CalculateField" Date="20160512" Time="153612">CalculateField ATL_1x1km_others LC_type 4 VB #</Process><Process ToolSource="c:\program files (x86)\arcgis\desktop10.2\ArcToolbox\Toolboxes\Data Management Tools.tbx\CalculateField" Date="20160512" Time="153621">CalculateField ATL_1x1km_others LC_type 2 VB #</Process><Process ToolSource="c:\program files (x86)\arcgis\desktop10.2\ArcToolbox\Toolboxes\Data Management Tools.tbx\CalculateField" Date="20160512" Time="153634">CalculateField ATL_1x1km_others LC_type 8 VB #</Process><Process ToolSource="c:\program files (x86)\arcgis\desktop10.2\ArcToolbox\Toolboxes\Data Management Tools.tbx\CalculateField" Date="20160512" Time="153644">CalculateField ATL_1x1km_others LC_type 7 VB #</Process><Process ToolSource="c:\program files (x86)\arcgis\desktop10.2\ArcToolbox\Toolboxes\Data Management Tools.tbx\CalculateField" Date="20160512" Time="153653">CalculateField ATL_1x1km_others LC_type 4 VB #</Process><Process ToolSource="c:\program files (x86)\arcgis\desktop10.2\ArcToolbox\Toolboxes\Data Management Tools.tbx\CalculateField" Date="20160512" Time="153705">CalculateField ATL_1x1km_others LC_type 10 VB #</Process><Process ToolSource="c:\program files (x86)\arcgis\desktop10.2\ArcToolbox\Toolboxes\Data Management Tools.tbx\CalculateField" Date="20160512" Time="153716">CalculateField ATL_1x1km_others LC_type 1 VB #</Process><Process ToolSource="c:\program files (x86)\arcgis\desktop10.2\ArcToolbox\Toolboxes\Data Management Tools.tbx\CalculateField" Date="20160512" Time="153739">CalculateField ATL_1x1km_others LC_type 1 VB #</Process><Process ToolSource="c:\program files (x86)\arcgis\desktop10.2\ArcToolbox\Toolboxes\Data Management Tools.tbx\CalculateField" Date="20160512" Time="153752">CalculateField ATL_1x1km_others LC_type 1 VB #</Process><Process ToolSource="c:\program files (x86)\arcgis\desktop10.2\ArcToolbox\Toolboxes\Data Management Tools.tbx\CalculateField" Date="20160512" Time="153845">CalculateField ATL_1x1km_others LC_type 2 VB #</Process><Process ToolSource="c:\program files (x86)\arcgis\desktop10.2\ArcToolbox\Toolboxes\Data Management Tools.tbx\CalculateField" Date="20160512" Time="153858">CalculateField ATL_1x1km_others LC_type 8 VB #</Process><Process ToolSource="c:\program files (x86)\arcgis\desktop10.2\ArcToolbox\Toolboxes\Data Management Tools.tbx\CalculateField" Date="20160512" Time="153923">CalculateField ATL_1x1km_others LC_type 7 VB #</Process><Process ToolSource="c:\program files (x86)\arcgis\desktop10.2\ArcToolbox\Toolboxes\Data Management Tools.tbx\CalculateField" Date="20160512" Time="153944">CalculateField ATL_1x1km_others LC_type 4 VB #</Process><Process ToolSource="c:\program files (x86)\arcgis\desktop10.2\ArcToolbox\Toolboxes\Data Management Tools.tbx\CalculateField" Date="20160512" Time="154001">CalculateField ATL_1x1km_others LC_type 4 VB #</Process><Process ToolSource="c:\program files (x86)\arcgis\desktop10.2\ArcToolbox\Toolboxes\Data Management Tools.tbx\CalculateField" Date="20160512" Time="154014">CalculateField ATL_1x1km_others LC_type 6 VB #</Process><Process ToolSource="c:\program files (x86)\arcgis\desktop10.2\ArcToolbox\Toolboxes\Data Management Tools.tbx\CalculateField" Date="20160512" Time="154041">CalculateField ATL_1x1km_others LC_type 7 VB #</Process><Process ToolSource="c:\program files (x86)\arcgis\desktop10.2\ArcToolbox\Toolboxes\Data Management Tools.tbx\CalculateField" Date="20160512" Time="154116">CalculateField ATL_1x1km_others LC_type 1 VB #</Process><Process ToolSource="c:\program files (x86)\arcgis\desktop10.2\ArcToolbox\Toolboxes\Data Management Tools.tbx\CalculateField" Date="20160512" Time="154125">CalculateField ATL_1x1km_others LC_type 8 VB #</Process><Process ToolSource="c:\program files (x86)\arcgis\desktop10.2\ArcToolbox\Toolboxes\Data Management Tools.tbx\CalculateField" Date="20160512" Time="154138">CalculateField ATL_1x1km_others LC_type 7 VB #</Process><Process ToolSource="c:\program files (x86)\arcgis\desktop10.2\ArcToolbox\Toolboxes\Data Management Tools.tbx\CalculateField" Date="20160512" Time="154152">CalculateField ATL_1x1km_others LC_type 1 VB #</Process><Process ToolSource="c:\program files (x86)\arcgis\desktop10.2\ArcToolbox\Toolboxes\Data Management Tools.tbx\CalculateField" Date="20160512" Time="154216">CalculateField ATL_1x1km_others LC_type 1 VB #</Process><Process ToolSource="c:\program files (x86)\arcgis\desktop10.2\ArcToolbox\Toolboxes\Data Management Tools.tbx\CalculateField" Date="20160512" Time="154232">CalculateField ATL_1x1km_others LC_type 6 VB #</Process><Process ToolSource="c:\program files (x86)\arcgis\desktop10.2\ArcToolbox\Toolboxes\Data Management Tools.tbx\CalculateField" Date="20160512" Time="154249">CalculateField ATL_1x1km_others LC_type 4 VB #</Process><Process ToolSource="c:\program files (x86)\arcgis\desktop10.2\ArcToolbox\Toolboxes\Data Management Tools.tbx\CalculateField" Date="20160512" Time="154318">CalculateField ATL_1x1km_others LC_type 1 VB #</Process><Process ToolSource="c:\program files (x86)\arcgis\desktop10.2\ArcToolbox\Toolboxes\Data Management Tools.tbx\CalculateField" Date="20160512" Time="154328">CalculateField ATL_1x1km_others LC_type 7 VB #</Process><Process ToolSource="c:\program files (x86)\arcgis\desktop10.2\ArcToolbox\Toolboxes\Data Management Tools.tbx\CalculateField" Date="20160512" Time="154343">CalculateField ATL_1x1km_others LC_type 0 VB #</Process><Process ToolSource="c:\program files (x86)\arcgis\desktop10.2\ArcToolbox\Toolboxes\Data Management Tools.tbx\CalculateField" Date="20160512" Time="154453">CalculateField ATL_1x1km_others LC_type 7 VB #</Process><Process ToolSource="c:\program files (x86)\arcgis\desktop10.2\ArcToolbox\Toolboxes\Data Management Tools.tbx\CalculateField" Date="20160512" Time="154515">CalculateField ATL_1x1km_others LC_type 3 VB #</Process><Process ToolSource="c:\program files (x86)\arcgis\desktop10.2\ArcToolbox\Toolboxes\Data Management Tools.tbx\CalculateField" Date="20160512" Time="154526">CalculateField ATL_1x1km_others LC_type 4 VB #</Process><Process ToolSource="c:\program files (x86)\arcgis\desktop10.2\ArcToolbox\Toolboxes\Data Management Tools.tbx\CalculateField" Date="20160512" Time="154536">CalculateField ATL_1x1km_others LC_type 0 VB #</Process><Process ToolSource="c:\program files (x86)\arcgis\desktop10.2\ArcToolbox\Toolboxes\Data Management Tools.tbx\CalculateField" Date="20160512" Time="154602">CalculateField ATL_1x1km_others LC_type 7 VB #</Process><Process ToolSource="c:\program files (x86)\arcgis\desktop10.2\ArcToolbox\Toolboxes\Data Management Tools.tbx\CalculateField" Date="20160512" Time="154618">CalculateField ATL_1x1km_others LC_type 1 VB #</Process><Process ToolSource="c:\program files (x86)\arcgis\desktop10.2\ArcToolbox\Toolboxes\Data Management Tools.tbx\CalculateField" Date="20160512" Time="154717">CalculateField ATL_1x1km_others LC_type 7 VB #</Process><Process ToolSource="c:\program files (x86)\arcgis\desktop10.2\ArcToolbox\Toolboxes\Data Management Tools.tbx\CalculateField" Date="20160512" Time="154903">CalculateField ATL_1x1km_others LC_type 4 VB #</Process><Process ToolSource="c:\program files (x86)\arcgis\desktop10.2\ArcToolbox\Toolboxes\Data Management Tools.tbx\CalculateField" Date="20160512" Time="154917">CalculateField ATL_1x1km_others LC_type 2 VB #</Process><Process ToolSource="c:\program files (x86)\arcgis\desktop10.2\ArcToolbox\Toolboxes\Data Management Tools.tbx\CalculateField" Date="20160512" Time="154930">CalculateField ATL_1x1km_others LC_type 4 VB #</Process><Process ToolSource="c:\program files (x86)\arcgis\desktop10.2\ArcToolbox\Toolboxes\Data Management Tools.tbx\CalculateField" Date="20160512" Time="154945">CalculateField ATL_1x1km_others LC_type 8 VB #</Process><Process ToolSource="c:\program files (x86)\arcgis\desktop10.2\ArcToolbox\Toolboxes\Data Management Tools.tbx\CalculateField" Date="20160512" Time="154956">CalculateField ATL_1x1km_others LC_type 1 VB #</Process><Process ToolSource="c:\program files (x86)\arcgis\desktop10.2\ArcToolbox\Toolboxes\Data Management Tools.tbx\CalculateField" Date="20160512" Time="155055">CalculateField ATL_1x1km_others LC_type 7 VB #</Process><Process ToolSource="c:\program files (x86)\arcgis\desktop10.2\ArcToolbox\Toolboxes\Data Management Tools.tbx\CalculateField" Date="20160512" Time="155121">CalculateField ATL_1x1km_others LC_type 4 VB #</Process><Process ToolSource="c:\program files (x86)\arcgis\desktop10.2\ArcToolbox\Toolboxes\Data Management Tools.tbx\CalculateField" Date="20160512" Time="155137">CalculateField ATL_1x1km_others LC_type 10 VB #</Process><Process ToolSource="c:\program files (x86)\arcgis\desktop10.2\ArcToolbox\Toolboxes\Data Management Tools.tbx\CalculateField" Date="20160512" Time="155159">CalculateField ATL_1x1km_others LC_type 7 VB #</Process><Process ToolSource="c:\program files (x86)\arcgis\desktop10.2\ArcToolbox\Toolboxes\Data Management Tools.tbx\CalculateField" Date="20160512" Time="155220">CalculateField ATL_1x1km_others LC_type 7 VB #</Process><Process ToolSource="c:\program files (x86)\arcgis\desktop10.2\ArcToolbox\Toolboxes\Data Management Tools.tbx\CalculateField" Date="20160512" Time="155255">CalculateField ATL_1x1km_others LC_type 1 VB #</Process><Process ToolSource="c:\program files (x86)\arcgis\desktop10.2\ArcToolbox\Toolboxes\Data Management Tools.tbx\CalculateField" Date="20160512" Time="155324">CalculateField ATL_1x1km_others LC_type 3 VB #</Process><Process ToolSource="c:\program files (x86)\arcgis\desktop10.2\ArcToolbox\Toolboxes\Data Management Tools.tbx\CalculateField" Date="20160512" Time="155338">CalculateField ATL_1x1km_others LC_type 3 VB #</Process><Process ToolSource="c:\program files (x86)\arcgis\desktop10.2\ArcToolbox\Toolboxes\Data Management Tools.tbx\CalculateField" Date="20160512" Time="161250">CalculateField ATL_1x1km_others LC_type 4 VB #</Process><Process ToolSource="c:\program files (x86)\arcgis\desktop10.2\ArcToolbox\Toolboxes\Data Management Tools.tbx\CalculateField" Date="20160512" Time="161359">CalculateField ATL_1x1km_others LC_type 7 VB #</Process><Process ToolSource="c:\program files (x86)\arcgis\desktop10.2\ArcToolbox\Toolboxes\Data Management Tools.tbx\CalculateField" Date="20160512" Time="161411">CalculateField ATL_1x1km_others LC_type 7 VB #</Process><Process ToolSource="c:\program files (x86)\arcgis\desktop10.2\ArcToolbox\Toolboxes\Data Management Tools.tbx\CalculateField" Date="20160512" Time="161421">CalculateField ATL_1x1km_others LC_type 8 VB #</Process><Process ToolSource="c:\program files (x86)\arcgis\desktop10.2\ArcToolbox\Toolboxes\Data Management Tools.tbx\CalculateField" Date="20160512" Time="161446">CalculateField ATL_1x1km_others LC_type 7 VB #</Process><Process ToolSource="c:\program files (x86)\arcgis\desktop10.2\ArcToolbox\Toolboxes\Data Management Tools.tbx\CalculateField" Date="20160512" Time="161500">CalculateField ATL_1x1km_others LC_type 10 VB #</Process><Process ToolSource="c:\program files (x86)\arcgis\desktop10.2\ArcToolbox\Toolboxes\Data Management Tools.tbx\CalculateField" Date="20160512" Time="161511">CalculateField ATL_1x1km_others LC_type 8 VB #</Process><Process ToolSource="c:\program files (x86)\arcgis\desktop10.2\ArcToolbox\Toolboxes\Data Management Tools.tbx\CalculateField" Date="20160512" Time="161526">CalculateField ATL_1x1km_others LC_type 1 VB #</Process><Process ToolSource="c:\program files (x86)\arcgis\desktop10.2\ArcToolbox\Toolboxes\Data Management Tools.tbx\CalculateField" Date="20160512" Time="161553">CalculateField ATL_1x1km_others LC_type 8 VB #</Process><Process ToolSource="c:\program files (x86)\arcgis\desktop10.2\ArcToolbox\Toolboxes\Data Management Tools.tbx\CalculateField" Date="20160512" Time="161607">CalculateField ATL_1x1km_others LC_type 4 VB #</Process><Process ToolSource="c:\program files (x86)\arcgis\desktop10.2\ArcToolbox\Toolboxes\Data Management Tools.tbx\CalculateField" Date="20160512" Time="161615">CalculateField ATL_1x1km_others LC_type 1 VB #</Process><Process ToolSource="c:\program files (x86)\arcgis\desktop10.2\ArcToolbox\Toolboxes\Data Management Tools.tbx\CalculateField" Date="20160512" Time="161622">CalculateField ATL_1x1km_others LC_type 7 VB #</Process><Process ToolSource="c:\program files (x86)\arcgis\desktop10.2\ArcToolbox\Toolboxes\Data Management Tools.tbx\CalculateField" Date="20160512" Time="161716">CalculateField ATL_1x1km_others LC_type 7 VB #</Process><Process ToolSource="c:\program files (x86)\arcgis\desktop10.2\ArcToolbox\Toolboxes\Data Management Tools.tbx\CalculateField" Date="20160512" Time="161722">CalculateField ATL_1x1km_others LC_type 4 VB #</Process><Process ToolSource="c:\program files (x86)\arcgis\desktop10.2\ArcToolbox\Toolboxes\Data Management Tools.tbx\CalculateField" Date="20160512" Time="161736">CalculateField ATL_1x1km_others LC_type 1 VB #</Process><Process ToolSource="c:\program files (x86)\arcgis\desktop10.2\ArcToolbox\Toolboxes\Data Management Tools.tbx\CalculateField" Date="20160512" Time="161837">CalculateField ATL_1x1km_others LC_type 7 VB #</Process><Process ToolSource="c:\program files (x86)\arcgis\desktop10.2\ArcToolbox\Toolboxes\Data Management Tools.tbx\CalculateField" Date="20160512" Time="161932">CalculateField ATL_1x1km_others LC_type 3 VB #</Process><Process ToolSource="c:\program files (x86)\arcgis\desktop10.2\ArcToolbox\Toolboxes\Data Management Tools.tbx\CalculateField" Date="20160512" Time="174544">CalculateField ATL_1x1km_others LC_type 4 VB #</Process><Process ToolSource="c:\program files (x86)\arcgis\desktop10.2\ArcToolbox\Toolboxes\Data Management Tools.tbx\CalculateField" Date="20160512" Time="174601">CalculateField ATL_1x1km_others LC_type 1 VB #</Process><Process ToolSource="c:\program files (x86)\arcgis\desktop10.2\ArcToolbox\Toolboxes\Data Management Tools.tbx\CalculateField" Date="20160512" Time="174611">CalculateField ATL_1x1km_others LC_type 8 VB #</Process><Process ToolSource="c:\program files (x86)\arcgis\desktop10.2\ArcToolbox\Toolboxes\Data Management Tools.tbx\CalculateField" Date="20160512" Time="174639">CalculateField ATL_1x1km_others LC_type 1 VB #</Process><Process ToolSource="c:\program files (x86)\arcgis\desktop10.2\ArcToolbox\Toolboxes\Data Management Tools.tbx\CalculateField" Date="20160512" Time="174651">CalculateField ATL_1x1km_others LC_type 3 VB #</Process><Process ToolSource="c:\program files (x86)\arcgis\desktop10.2\ArcToolbox\Toolboxes\Data Management Tools.tbx\CalculateField" Date="20160512" Time="174713">CalculateField ATL_1x1km_others LC_type 7 VB #</Process><Process ToolSource="c:\program files (x86)\arcgis\desktop10.2\ArcToolbox\Toolboxes\Data Management Tools.tbx\CalculateField" Date="20160512" Time="174733">CalculateField ATL_1x1km_others LC_type 3 VB #</Process><Process ToolSource="c:\program files (x86)\arcgis\desktop10.2\ArcToolbox\Toolboxes\Data Management Tools.tbx\CalculateField" Date="20160512" Time="174744">CalculateField ATL_1x1km_others LC_type 7 VB #</Process><Process ToolSource="c:\program files (x86)\arcgis\desktop10.2\ArcToolbox\Toolboxes\Data Management Tools.tbx\CalculateField" Date="20160512" Time="174804">CalculateField ATL_1x1km_others LC_type 7 VB #</Process><Process ToolSource="c:\program files (x86)\arcgis\desktop10.2\ArcToolbox\Toolboxes\Data Management Tools.tbx\CalculateField" Date="20160512" Time="174812">CalculateField ATL_1x1km_others LC_type 1 VB #</Process><Process ToolSource="c:\program files (x86)\arcgis\desktop10.2\ArcToolbox\Toolboxes\Data Management Tools.tbx\CalculateField" Date="20160512" Time="174831">CalculateField ATL_1x1km_others LC_type 1 VB #</Process><Process ToolSource="c:\program files (x86)\arcgis\desktop10.2\ArcToolbox\Toolboxes\Data Management Tools.tbx\CalculateField" Date="20160512" Time="174844">CalculateField ATL_1x1km_others LC_type 7 VB #</Process><Process ToolSource="c:\program files (x86)\arcgis\desktop10.2\ArcToolbox\Toolboxes\Data Management Tools.tbx\CalculateField" Date="20160512" Time="174900">CalculateField ATL_1x1km_others LC_type 6 VB #</Process><Process ToolSource="c:\program files (x86)\arcgis\desktop10.2\ArcToolbox\Toolboxes\Data Management Tools.tbx\CalculateField" Date="20160512" Time="174911">CalculateField ATL_1x1km_others LC_type 7 VB #</Process><Process ToolSource="c:\program files (x86)\arcgis\desktop10.2\ArcToolbox\Toolboxes\Data Management Tools.tbx\CalculateField" Date="20160512" Time="174923">CalculateField ATL_1x1km_others LC_type 1 VB #</Process><Process ToolSource="c:\program files (x86)\arcgis\desktop10.2\ArcToolbox\Toolboxes\Data Management Tools.tbx\CalculateField" Date="20160512" Time="174950">CalculateField ATL_1x1km_others LC_type 7 VB #</Process><Process ToolSource="c:\program files (x86)\arcgis\desktop10.2\ArcToolbox\Toolboxes\Data Management Tools.tbx\CalculateField" Date="20160512" Time="175007">CalculateField ATL_1x1km_others LC_type 7 VB #</Process><Process ToolSource="c:\program files (x86)\arcgis\desktop10.2\ArcToolbox\Toolboxes\Data Management Tools.tbx\CalculateField" Date="20160512" Time="175016">CalculateField ATL_1x1km_others LC_type 1 VB #</Process><Process ToolSource="c:\program files (x86)\arcgis\desktop10.2\ArcToolbox\Toolboxes\Data Management Tools.tbx\CalculateField" Date="20160512" Time="175033">CalculateField ATL_1x1km_others LC_type 1 VB #</Process><Process ToolSource="c:\program files (x86)\arcgis\desktop10.2\ArcToolbox\Toolboxes\Data Management Tools.tbx\CalculateField" Date="20160512" Time="175052">CalculateField ATL_1x1km_others LC_type 1 VB #</Process><Process ToolSource="c:\program files (x86)\arcgis\desktop10.2\ArcToolbox\Toolboxes\Data Management Tools.tbx\CalculateField" Date="20160512" Time="175104">CalculateField ATL_1x1km_others LC_type 7 VB #</Process><Process ToolSource="c:\program files (x86)\arcgis\desktop10.2\ArcToolbox\Toolboxes\Data Management Tools.tbx\CalculateField" Date="20160512" Time="175841">CalculateField ATL_1x1km_others LC_type 2 VB #</Process><Process ToolSource="c:\program files (x86)\arcgis\desktop10.2\ArcToolbox\Toolboxes\Data Management Tools.tbx\CalculateField" Date="20160512" Time="175900">CalculateField ATL_1x1km_others LC_type 8 VB #</Process><Process ToolSource="c:\program files (x86)\arcgis\desktop10.2\ArcToolbox\Toolboxes\Data Management Tools.tbx\CalculateField" Date="20160512" Time="175912">CalculateField ATL_1x1km_others LC_type 9 VB #</Process><Process ToolSource="c:\program files (x86)\arcgis\desktop10.2\ArcToolbox\Toolboxes\Data Management Tools.tbx\CalculateField" Date="20160512" Time="175929">CalculateField ATL_1x1km_others LC_type 7 VB #</Process><Process ToolSource="c:\program files (x86)\arcgis\desktop10.2\ArcToolbox\Toolboxes\Data Management Tools.tbx\CalculateField" Date="20160512" Time="180048">CalculateField ATL_1x1km_others LC_type 7 VB #</Process><Process ToolSource="c:\program files (x86)\arcgis\desktop10.2\ArcToolbox\Toolboxes\Data Management Tools.tbx\CalculateField" Date="20160512" Time="180059">CalculateField ATL_1x1km_others LC_type 8 VB #</Process><Process ToolSource="c:\program files (x86)\arcgis\desktop10.2\ArcToolbox\Toolboxes\Data Management Tools.tbx\CalculateField" Date="20160512" Time="180129">CalculateField ATL_1x1km_others LC_type 4 VB #</Process><Process ToolSource="c:\program files (x86)\arcgis\desktop10.2\ArcToolbox\Toolboxes\Data Management Tools.tbx\CalculateField" Date="20160512" Time="180141">CalculateField ATL_1x1km_others LC_type 10 VB #</Process><Process ToolSource="c:\program files (x86)\arcgis\desktop10.2\ArcToolbox\Toolboxes\Data Management Tools.tbx\CalculateField" Date="20160512" Time="180152">CalculateField ATL_1x1km_others LC_type 4 VB #</Process><Process ToolSource="c:\program files (x86)\arcgis\desktop10.2\ArcToolbox\Toolboxes\Data Management Tools.tbx\CalculateField" Date="20160512" Time="180229">CalculateField ATL_1x1km_others LC_type 1 VB #</Process><Process ToolSource="c:\program files (x86)\arcgis\desktop10.2\ArcToolbox\Toolboxes\Data Management Tools.tbx\CalculateField" Date="20160512" Time="180237">CalculateField ATL_1x1km_others LC_type 4 VB #</Process><Process ToolSource="c:\program files (x86)\arcgis\desktop10.2\ArcToolbox\Toolboxes\Data Management Tools.tbx\CalculateField" Date="20160512" Time="180414">CalculateField ATL_1x1km_others LC_type 7 VB #</Process><Process ToolSource="c:\program files (x86)\arcgis\desktop10.2\ArcToolbox\Toolboxes\Data Management Tools.tbx\CalculateField" Date="20160512" Time="180423">CalculateField ATL_1x1km_others LC_type 1 VB #</Process><Process ToolSource="c:\program files (x86)\arcgis\desktop10.2\ArcToolbox\Toolboxes\Data Management Tools.tbx\CalculateField" Date="20160512" Time="180446">CalculateField ATL_1x1km_others LC_type 3 VB #</Process><Process ToolSource="c:\program files (x86)\arcgis\desktop10.2\ArcToolbox\Toolboxes\Data Management Tools.tbx\CalculateField" Date="20160512" Time="180537">CalculateField ATL_1x1km_others LC_type 7 VB #</Process><Process ToolSource="c:\program files (x86)\arcgis\desktop10.2\ArcToolbox\Toolboxes\Data Management Tools.tbx\CalculateField" Date="20160512" Time="180657">CalculateField ATL_1x1km_others LC_type 3 VB #</Process><Process ToolSource="c:\program files (x86)\arcgis\desktop10.2\ArcToolbox\Toolboxes\Data Management Tools.tbx\CalculateField" Date="20160512" Time="180703">CalculateField ATL_1x1km_others LC_type 2 VB #</Process><Process ToolSource="c:\program files (x86)\arcgis\desktop10.2\ArcToolbox\Toolboxes\Data Management Tools.tbx\CalculateField" Date="20160512" Time="180719">CalculateField ATL_1x1km_others LC_type 4 VB #</Process><Process ToolSource="c:\program files (x86)\arcgis\desktop10.2\ArcToolbox\Toolboxes\Data Management Tools.tbx\CalculateField" Date="20160512" Time="180735">CalculateField ATL_1x1km_others LC_type 0 VB #</Process><Process ToolSource="c:\program files (x86)\arcgis\desktop10.2\ArcToolbox\Toolboxes\Data Management Tools.tbx\CalculateField" Date="20160512" Time="180806">CalculateField ATL_1x1km_others LC_type 4 VB #</Process><Process ToolSource="c:\program files (x86)\arcgis\desktop10.2\ArcToolbox\Toolboxes\Data Management Tools.tbx\CalculateField" Date="20160512" Time="180813">CalculateField ATL_1x1km_others LC_type 8 VB #</Process><Process ToolSource="c:\program files (x86)\arcgis\desktop10.2\ArcToolbox\Toolboxes\Data Management Tools.tbx\CalculateField" Date="20160512" Time="181217">CalculateField ATL_1x1km_others LC_type 1 VB #</Process><Process ToolSource="c:\program files (x86)\arcgis\desktop10.2\ArcToolbox\Toolboxes\Data Management Tools.tbx\CalculateField" Date="20160512" Time="181310">CalculateField ATL_1x1km_others LC_type 1 VB #</Process><Process ToolSource="c:\program files (x86)\arcgis\desktop10.2\ArcToolbox\Toolboxes\Data Management Tools.tbx\CalculateField" Date="20160512" Time="181342">CalculateField ATL_1x1km_others LC_type 1 VB #</Process><Process ToolSource="c:\program files (x86)\arcgis\desktop10.2\ArcToolbox\Toolboxes\Data Management Tools.tbx\CalculateField" Date="20160512" Time="181349">CalculateField ATL_1x1km_others LC_type 7 VB #</Process><Process ToolSource="c:\program files (x86)\arcgis\desktop10.2\ArcToolbox\Toolboxes\Data Management Tools.tbx\CalculateField" Date="20160512" Time="181444">CalculateField ATL_1x1km_others LC_type 1 VB #</Process><Process ToolSource="c:\program files (x86)\arcgis\desktop10.2\ArcToolbox\Toolboxes\Data Management Tools.tbx\CalculateField" Date="20160512" Time="181714">CalculateField ATL_1x1km_others LC_type 1 VB #</Process><Process ToolSource="c:\program files (x86)\arcgis\desktop10.2\ArcToolbox\Toolboxes\Data Management Tools.tbx\CalculateField" Date="20160512" Time="181751">CalculateField ATL_1x1km_others LC_type 7 VB #</Process><Process ToolSource="c:\program files (x86)\arcgis\desktop10.2\ArcToolbox\Toolboxes\Data Management Tools.tbx\CalculateField" Date="20160512" Time="181807">CalculateField ATL_1x1km_others LC_type 1 VB #</Process><Process ToolSource="c:\program files (x86)\arcgis\desktop10.2\ArcToolbox\Toolboxes\Data Management Tools.tbx\CalculateField" Date="20160512" Time="181859">CalculateField ATL_1x1km_others LC_type 7 VB #</Process><Process ToolSource="c:\program files (x86)\arcgis\desktop10.2\ArcToolbox\Toolboxes\Data Management Tools.tbx\CalculateField" Date="20160513" Time="095737">CalculateField ATL_1x1km_others LC_type 7 VB #</Process><Process ToolSource="c:\program files (x86)\arcgis\desktop10.2\ArcToolbox\Toolboxes\Data Management Tools.tbx\CalculateField" Date="20160513" Time="095805">CalculateField ATL_1x1km_others LC_type 7 VB #</Process><Process ToolSource="c:\program files (x86)\arcgis\desktop10.2\ArcToolbox\Toolboxes\Data Management Tools.tbx\CalculateField" Date="20160513" Time="095828">CalculateField ATL_1x1km_others LC_type 1 VB #</Process><Process ToolSource="c:\program files (x86)\arcgis\desktop10.2\ArcToolbox\Toolboxes\Data Management Tools.tbx\CalculateField" Date="20160513" Time="095835">CalculateField ATL_1x1km_others LC_type 3 VB #</Process><Process ToolSource="c:\program files (x86)\arcgis\desktop10.2\ArcToolbox\Toolboxes\Data Management Tools.tbx\CalculateField" Date="20160513" Time="095850">CalculateField ATL_1x1km_others LC_type 4 VB #</Process><Process ToolSource="c:\program files (x86)\arcgis\desktop10.2\ArcToolbox\Toolboxes\Data Management Tools.tbx\CalculateField" Date="20160513" Time="095902">CalculateField ATL_1x1km_others LC_type 6 VB #</Process><Process ToolSource="c:\program files (x86)\arcgis\desktop10.2\ArcToolbox\Toolboxes\Data Management Tools.tbx\CalculateField" Date="20160513" Time="100053">CalculateField ATL_1x1km_others LC_type 1 VB #</Process><Process ToolSource="c:\program files (x86)\arcgis\desktop10.2\ArcToolbox\Toolboxes\Data Management Tools.tbx\CalculateField" Date="20160513" Time="100114">CalculateField ATL_1x1km_others LC_type 4 VB #</Process><Process ToolSource="c:\program files (x86)\arcgis\desktop10.2\ArcToolbox\Toolboxes\Data Management Tools.tbx\CalculateField" Date="20160513" Time="100139">CalculateField ATL_1x1km_others LC_type 4 VB #</Process><Process ToolSource="c:\program files (x86)\arcgis\desktop10.2\ArcToolbox\Toolboxes\Data Management Tools.tbx\CalculateField" Date="20160513" Time="100149">CalculateField ATL_1x1km_others LC_type 2 VB #</Process><Process ToolSource="c:\program files (x86)\arcgis\desktop10.2\ArcToolbox\Toolboxes\Data Management Tools.tbx\CalculateField" Date="20160513" Time="100226">CalculateField ATL_1x1km_others LC_type 1 VB #</Process><Process ToolSource="c:\program files (x86)\arcgis\desktop10.2\ArcToolbox\Toolboxes\Data Management Tools.tbx\CalculateField" Date="20160513" Time="100255">CalculateField ATL_1x1km_others LC_type 1 VB #</Process><Process ToolSource="c:\program files (x86)\arcgis\desktop10.2\ArcToolbox\Toolboxes\Data Management Tools.tbx\CalculateField" Date="20160513" Time="100335">CalculateField ATL_1x1km_others LC_type 7 VB #</Process><Process ToolSource="c:\program files (x86)\arcgis\desktop10.2\ArcToolbox\Toolboxes\Data Management Tools.tbx\CalculateField" Date="20160513" Time="100358">CalculateField ATL_1x1km_others LC_type 1 VB #</Process><Process ToolSource="c:\program files (x86)\arcgis\desktop10.2\ArcToolbox\Toolboxes\Data Management Tools.tbx\CalculateField" Date="20160513" Time="100412">CalculateField ATL_1x1km_others LC_type 3 VB #</Process><Process ToolSource="c:\program files (x86)\arcgis\desktop10.2\ArcToolbox\Toolboxes\Data Management Tools.tbx\CalculateField" Date="20160513" Time="100423">CalculateField ATL_1x1km_others LC_type 7 VB #</Process><Process ToolSource="c:\program files (x86)\arcgis\desktop10.2\ArcToolbox\Toolboxes\Data Management Tools.tbx\CalculateField" Date="20160513" Time="100438">CalculateField ATL_1x1km_others LC_type 4 VB #</Process><Process ToolSource="c:\program files (x86)\arcgis\desktop10.2\ArcToolbox\Toolboxes\Data Management Tools.tbx\CalculateField" Date="20160513" Time="100447">CalculateField ATL_1x1km_others LC_type 3 VB #</Process><Process ToolSource="c:\program files (x86)\arcgis\desktop10.2\ArcToolbox\Toolboxes\Data Management Tools.tbx\CalculateField" Date="20160513" Time="100510">CalculateField ATL_1x1km_others LC_type 7 VB #</Process><Process ToolSource="c:\program files (x86)\arcgis\desktop10.2\ArcToolbox\Toolboxes\Data Management Tools.tbx\CalculateField" Date="20160513" Time="100519">CalculateField ATL_1x1km_others LC_type 1 VB #</Process><Process ToolSource="c:\program files (x86)\arcgis\desktop10.2\ArcToolbox\Toolboxes\Data Management Tools.tbx\CalculateField" Date="20160513" Time="100532">CalculateField ATL_1x1km_others LC_type 3 VB #</Process><Process ToolSource="c:\program files (x86)\arcgis\desktop10.2\ArcToolbox\Toolboxes\Data Management Tools.tbx\CalculateField" Date="20160513" Time="100548">CalculateField ATL_1x1km_others LC_type 3 VB #</Process><Process ToolSource="c:\program files (x86)\arcgis\desktop10.2\ArcToolbox\Toolboxes\Data Management Tools.tbx\CalculateField" Date="20160513" Time="100557">CalculateField ATL_1x1km_others LC_type 4 VB #</Process><Process ToolSource="c:\program files (x86)\arcgis\desktop10.2\ArcToolbox\Toolboxes\Data Management Tools.tbx\CalculateField" Date="20160513" Time="100629">CalculateField ATL_1x1km_others LC_type 3 VB #</Process><Process ToolSource="c:\program files (x86)\arcgis\desktop10.2\ArcToolbox\Toolboxes\Data Management Tools.tbx\CalculateField" Date="20160513" Time="100644">CalculateField ATL_1x1km_others LC_type 7 VB #</Process><Process ToolSource="c:\program files (x86)\arcgis\desktop10.2\ArcToolbox\Toolboxes\Data Management Tools.tbx\CalculateField" Date="20160513" Time="100652">CalculateField ATL_1x1km_others LC_type 1 VB #</Process><Process ToolSource="c:\program files (x86)\arcgis\desktop10.2\ArcToolbox\Toolboxes\Data Management Tools.tbx\CalculateField" Date="20160513" Time="100727">CalculateField ATL_1x1km_others LC_type 3 VB #</Process><Process ToolSource="c:\program files (x86)\arcgis\desktop10.2\ArcToolbox\Toolboxes\Data Management Tools.tbx\CalculateField" Date="20160513" Time="100736">CalculateField ATL_1x1km_others LC_type 3 VB #</Process><Process ToolSource="c:\program files (x86)\arcgis\desktop10.2\ArcToolbox\Toolboxes\Data Management Tools.tbx\CalculateField" Date="20160513" Time="100830">CalculateField ATL_1x1km_others LC_type 7 VB #</Process><Process ToolSource="c:\program files (x86)\arcgis\desktop10.2\ArcToolbox\Toolboxes\Data Management Tools.tbx\CalculateField" Date="20160513" Time="105422">CalculateField ATL_1x1km_others LC_type 4 VB #</Process><Process ToolSource="c:\program files (x86)\arcgis\desktop10.2\ArcToolbox\Toolboxes\Data Management Tools.tbx\CalculateField" Date="20160513" Time="105450">CalculateField ATL_1x1km_others LC_type 1 VB #</Process><Process ToolSource="c:\program files (x86)\arcgis\desktop10.2\ArcToolbox\Toolboxes\Data Management Tools.tbx\CalculateField" Date="20160513" Time="105501">CalculateField ATL_1x1km_others LC_type 4 VB #</Process><Process ToolSource="c:\program files (x86)\arcgis\desktop10.2\ArcToolbox\Toolboxes\Data Management Tools.tbx\CalculateField" Date="20160513" Time="105522">CalculateField ATL_1x1km_others LC_type 4 VB #</Process><Process ToolSource="c:\program files (x86)\arcgis\desktop10.2\ArcToolbox\Toolboxes\Data Management Tools.tbx\CalculateField" Date="20160513" Time="105559">CalculateField ATL_1x1km_others LC_type 7 VB #</Process><Process ToolSource="c:\program files (x86)\arcgis\desktop10.2\ArcToolbox\Toolboxes\Data Management Tools.tbx\CalculateField" Date="20160513" Time="105618">CalculateField ATL_1x1km_others LC_type 7 VB #</Process><Process ToolSource="c:\program files (x86)\arcgis\desktop10.2\ArcToolbox\Toolboxes\Data Management Tools.tbx\CalculateField" Date="20160513" Time="105627">CalculateField ATL_1x1km_others LC_type 1 VB #</Process><Process ToolSource="c:\program files (x86)\arcgis\desktop10.2\ArcToolbox\Toolboxes\Data Management Tools.tbx\CalculateField" Date="20160513" Time="105658">CalculateField ATL_1x1km_others LC_type 7 VB #</Process><Process ToolSource="c:\program files (x86)\arcgis\desktop10.2\ArcToolbox\Toolboxes\Data Management Tools.tbx\CalculateField" Date="20160513" Time="105708">CalculateField ATL_1x1km_others LC_type 4 VB #</Process><Process ToolSource="c:\program files (x86)\arcgis\desktop10.2\ArcToolbox\Toolboxes\Data Management Tools.tbx\CalculateField" Date="20160513" Time="105715">CalculateField ATL_1x1km_others LC_type 1 VB #</Process><Process ToolSource="c:\program files (x86)\arcgis\desktop10.2\ArcToolbox\Toolboxes\Data Management Tools.tbx\CalculateField" Date="20160513" Time="105737">CalculateField ATL_1x1km_others LC_type 7 VB #</Process><Process ToolSource="c:\program files (x86)\arcgis\desktop10.2\ArcToolbox\Toolboxes\Data Management Tools.tbx\CalculateField" Date="20160513" Time="105745">CalculateField ATL_1x1km_others LC_type 1 VB #</Process><Process ToolSource="c:\program files (x86)\arcgis\desktop10.2\ArcToolbox\Toolboxes\Data Management Tools.tbx\CalculateField" Date="20160513" Time="105753">CalculateField ATL_1x1km_others LC_type 1 VB #</Process><Process ToolSource="c:\program files (x86)\arcgis\desktop10.2\ArcToolbox\Toolboxes\Data Management Tools.tbx\CalculateField" Date="20160513" Time="105810">CalculateField ATL_1x1km_others LC_type 7 VB #</Process><Process ToolSource="c:\program files (x86)\arcgis\desktop10.2\ArcToolbox\Toolboxes\Data Management Tools.tbx\CalculateField" Date="20160513" Time="105822">CalculateField ATL_1x1km_others LC_type 3 VB #</Process><Process ToolSource="c:\program files (x86)\arcgis\desktop10.2\ArcToolbox\Toolboxes\Data Management Tools.tbx\CalculateField" Date="20160513" Time="105832">CalculateField ATL_1x1km_others LC_type 4 VB #</Process><Process ToolSource="c:\program files (x86)\arcgis\desktop10.2\ArcToolbox\Toolboxes\Data Management Tools.tbx\CalculateField" Date="20160513" Time="111210">CalculateField ATL_1x1km_others LC_type 7 VB #</Process><Process ToolSource="c:\program files (x86)\arcgis\desktop10.2\ArcToolbox\Toolboxes\Data Management Tools.tbx\CalculateField" Date="20160513" Time="111220">CalculateField ATL_1x1km_others LC_type 7 VB #</Process><Process ToolSource="c:\program files (x86)\arcgis\desktop10.2\ArcToolbox\Toolboxes\Data Management Tools.tbx\CalculateField" Date="20160513" Time="111250">CalculateField ATL_1x1km_others LC_type 3 VB #</Process><Process ToolSource="c:\program files (x86)\arcgis\desktop10.2\ArcToolbox\Toolboxes\Data Management Tools.tbx\CalculateField" Date="20160513" Time="111319">CalculateField ATL_1x1km_others LC_type 1 VB #</Process><Process ToolSource="c:\program files (x86)\arcgis\desktop10.2\ArcToolbox\Toolboxes\Data Management Tools.tbx\CalculateField" Date="20160513" Time="111335">CalculateField ATL_1x1km_others LC_type 4 VB #</Process><Process ToolSource="c:\program files (x86)\arcgis\desktop10.2\ArcToolbox\Toolboxes\Data Management Tools.tbx\CalculateField" Date="20160513" Time="111347">CalculateField ATL_1x1km_others LC_type 10 VB #</Process><Process ToolSource="c:\program files (x86)\arcgis\desktop10.2\ArcToolbox\Toolboxes\Data Management Tools.tbx\CalculateField" Date="20160513" Time="111357">CalculateField ATL_1x1km_others LC_type 6 VB #</Process><Process ToolSource="c:\program files (x86)\arcgis\desktop10.2\ArcToolbox\Toolboxes\Data Management Tools.tbx\CalculateField" Date="20160513" Time="111416">CalculateField ATL_1x1km_others LC_type 4 VB #</Process><Process ToolSource="c:\program files (x86)\arcgis\desktop10.2\ArcToolbox\Toolboxes\Data Management Tools.tbx\CalculateField" Date="20160513" Time="111426">CalculateField ATL_1x1km_others LC_type 7 VB #</Process><Process ToolSource="c:\program files (x86)\arcgis\desktop10.2\ArcToolbox\Toolboxes\Data Management Tools.tbx\CalculateField" Date="20160513" Time="111438">CalculateField ATL_1x1km_others LC_type 2 VB #</Process><Process ToolSource="c:\program files (x86)\arcgis\desktop10.2\ArcToolbox\Toolboxes\Data Management Tools.tbx\CalculateField" Date="20160513" Time="111451">CalculateField ATL_1x1km_others LC_type 3 VB #</Process><Process ToolSource="c:\program files (x86)\arcgis\desktop10.2\ArcToolbox\Toolboxes\Data Management Tools.tbx\CalculateField" Date="20160513" Time="120226">CalculateField ATL_1x1km_others LC_type 7 VB #</Process><Process ToolSource="c:\program files (x86)\arcgis\desktop10.2\ArcToolbox\Toolboxes\Data Management Tools.tbx\CalculateField" Date="20160513" Time="120251">CalculateField ATL_1x1km_others LC_type 4 VB #</Process><Process ToolSource="c:\program files (x86)\arcgis\desktop10.2\ArcToolbox\Toolboxes\Data Management Tools.tbx\CalculateField" Date="20160513" Time="120301">CalculateField ATL_1x1km_others LC_type 2 VB #</Process><Process ToolSource="c:\program files (x86)\arcgis\desktop10.2\ArcToolbox\Toolboxes\Data Management Tools.tbx\CalculateField" Date="20160513" Time="120340">CalculateField ATL_1x1km_others LC_type 1 VB #</Process><Process ToolSource="c:\program files (x86)\arcgis\desktop10.2\ArcToolbox\Toolboxes\Data Management Tools.tbx\CalculateField" Date="20160513" Time="120358">CalculateField ATL_1x1km_others LC_type 9 VB #</Process><Process ToolSource="c:\program files (x86)\arcgis\desktop10.2\ArcToolbox\Toolboxes\Data Management Tools.tbx\CalculateField" Date="20160513" Time="120409">CalculateField ATL_1x1km_others LC_type 8 VB #</Process><Process ToolSource="c:\program files (x86)\arcgis\desktop10.2\ArcToolbox\Toolboxes\Data Management Tools.tbx\CalculateField" Date="20160513" Time="120443">CalculateField ATL_1x1km_others LC_type 1 VB #</Process><Process ToolSource="c:\program files (x86)\arcgis\desktop10.2\ArcToolbox\Toolboxes\Data Management Tools.tbx\CalculateField" Date="20160513" Time="120538">CalculateField ATL_1x1km_others LC_type 7 VB #</Process><Process ToolSource="c:\program files (x86)\arcgis\desktop10.2\ArcToolbox\Toolboxes\Data Management Tools.tbx\CalculateField" Date="20160513" Time="120547">CalculateField ATL_1x1km_others LC_type 1 VB #</Process><Process ToolSource="c:\program files (x86)\arcgis\desktop10.2\ArcToolbox\Toolboxes\Data Management Tools.tbx\CalculateField" Date="20160513" Time="120608">CalculateField ATL_1x1km_others LC_type 3 VB #</Process><Process ToolSource="c:\program files (x86)\arcgis\desktop10.2\ArcToolbox\Toolboxes\Data Management Tools.tbx\CalculateField" Date="20160513" Time="120627">CalculateField ATL_1x1km_others LC_type 1 VB #</Process><Process ToolSource="c:\program files (x86)\arcgis\desktop10.2\ArcToolbox\Toolboxes\Data Management Tools.tbx\CalculateField" Date="20160513" Time="120707">CalculateField ATL_1x1km_others LC_type 7 VB #</Process><Process ToolSource="c:\program files (x86)\arcgis\desktop10.2\ArcToolbox\Toolboxes\Data Management Tools.tbx\CalculateField" Date="20160513" Time="120722">CalculateField ATL_1x1km_others LC_type 1 VB #</Process><Process ToolSource="c:\program files (x86)\arcgis\desktop10.2\ArcToolbox\Toolboxes\Data Management Tools.tbx\CalculateField" Date="20160513" Time="132317">CalculateField ATL_1x1km_others LC_type 7 VB #</Process><Process ToolSource="c:\program files (x86)\arcgis\desktop10.2\ArcToolbox\Toolboxes\Data Management Tools.tbx\CalculateField" Date="20160513" Time="132401">CalculateField ATL_1x1km_others LC_type 7 VB #</Process><Process ToolSource="c:\program files (x86)\arcgis\desktop10.2\ArcToolbox\Toolboxes\Data Management Tools.tbx\CalculateField" Date="20160513" Time="132453">CalculateField ATL_1x1km_others LC_type 1 VB #</Process><Process ToolSource="c:\program files (x86)\arcgis\desktop10.2\ArcToolbox\Toolboxes\Data Management Tools.tbx\CalculateField" Date="20160513" Time="132525">CalculateField ATL_1x1km_others LC_type 1 VB #</Process><Process ToolSource="c:\program files (x86)\arcgis\desktop10.2\ArcToolbox\Toolboxes\Data Management Tools.tbx\CalculateField" Date="20160513" Time="132548">CalculateField ATL_1x1km_others LC_type 4 VB #</Process><Process ToolSource="c:\program files (x86)\arcgis\desktop10.2\ArcToolbox\Toolboxes\Data Management Tools.tbx\CalculateField" Date="20160513" Time="132559">CalculateField ATL_1x1km_others LC_type 8 VB #</Process><Process ToolSource="c:\program files (x86)\arcgis\desktop10.2\ArcToolbox\Toolboxes\Data Management Tools.tbx\CalculateField" Date="20160513" Time="132617">CalculateField ATL_1x1km_others LC_type 1 VB #</Process><Process ToolSource="c:\program files (x86)\arcgis\desktop10.2\ArcToolbox\Toolboxes\Data Management Tools.tbx\CalculateField" Date="20160513" Time="132636">CalculateField ATL_1x1km_others LC_type 1 VB #</Process><Process ToolSource="c:\program files (x86)\arcgis\desktop10.2\ArcToolbox\Toolboxes\Data Management Tools.tbx\CalculateField" Date="20160513" Time="132700">CalculateField ATL_1x1km_others LC_type 3 VB #</Process><Process ToolSource="c:\program files (x86)\arcgis\desktop10.2\ArcToolbox\Toolboxes\Data Management Tools.tbx\CalculateField" Date="20160513" Time="132721">CalculateField ATL_1x1km_others LC_type 1 VB #</Process><Process ToolSource="c:\program files (x86)\arcgis\desktop10.2\ArcToolbox\Toolboxes\Data Management Tools.tbx\CalculateField" Date="20160513" Time="132743">CalculateField ATL_1x1km_others LC_type 4 VB #</Process><Process ToolSource="c:\program files (x86)\arcgis\desktop10.2\ArcToolbox\Toolboxes\Data Management Tools.tbx\CalculateField" Date="20160513" Time="132751">CalculateField ATL_1x1km_others LC_type 2 VB #</Process><Process ToolSource="c:\program files (x86)\arcgis\desktop10.2\ArcToolbox\Toolboxes\Data Management Tools.tbx\CalculateField" Date="20160513" Time="132934">CalculateField ATL_1x1km_others LC_type 7 VB #</Process><Process ToolSource="c:\program files (x86)\arcgis\desktop10.2\ArcToolbox\Toolboxes\Data Management Tools.tbx\CalculateField" Date="20160513" Time="133021">CalculateField ATL_1x1km_others LC_type 3 VB #</Process><Process ToolSource="c:\program files (x86)\arcgis\desktop10.2\ArcToolbox\Toolboxes\Data Management Tools.tbx\CalculateField" Date="20160513" Time="135415">CalculateField ATL_1x1km_others LC_type 4 VB #</Process><Process ToolSource="c:\program files (x86)\arcgis\desktop10.2\ArcToolbox\Toolboxes\Data Management Tools.tbx\CalculateField" Date="20160513" Time="135456">CalculateField ATL_1x1km_others LC_type 1 VB #</Process><Process ToolSource="c:\program files (x86)\arcgis\desktop10.2\ArcToolbox\Toolboxes\Data Management Tools.tbx\CalculateField" Date="20160513" Time="135527">CalculateField ATL_1x1km_others LC_type 7 VB #</Process><Process ToolSource="c:\program files (x86)\arcgis\desktop10.2\ArcToolbox\Toolboxes\Data Management Tools.tbx\CalculateField" Date="20160513" Time="135542">CalculateField ATL_1x1km_others LC_type 4 VB #</Process><Process ToolSource="c:\program files (x86)\arcgis\desktop10.2\ArcToolbox\Toolboxes\Data Management Tools.tbx\CalculateField" Date="20160513" Time="135644">CalculateField ATL_1x1km_others LC_type 1 VB #</Process><Process ToolSource="c:\program files (x86)\arcgis\desktop10.2\ArcToolbox\Toolboxes\Data Management Tools.tbx\CalculateField" Date="20160513" Time="135653">CalculateField ATL_1x1km_others LC_type 3 VB #</Process><Process ToolSource="c:\program files (x86)\arcgis\desktop10.2\ArcToolbox\Toolboxes\Data Management Tools.tbx\CalculateField" Date="20160513" Time="135715">CalculateField ATL_1x1km_others LC_type 7 VB #</Process><Process ToolSource="c:\program files (x86)\arcgis\desktop10.2\ArcToolbox\Toolboxes\Data Management Tools.tbx\CalculateField" Date="20160513" Time="135741">CalculateField ATL_1x1km_others LC_type 7 VB #</Process><Process ToolSource="c:\program files (x86)\arcgis\desktop10.2\ArcToolbox\Toolboxes\Data Management Tools.tbx\CalculateField" Date="20160513" Time="135755">CalculateField ATL_1x1km_others LC_type 1 VB #</Process><Process ToolSource="c:\program files (x86)\arcgis\desktop10.2\ArcToolbox\Toolboxes\Data Management Tools.tbx\CalculateField" Date="20160513" Time="135810">CalculateField ATL_1x1km_others LC_type 3 VB #</Process><Process ToolSource="c:\program files (x86)\arcgis\desktop10.2\ArcToolbox\Toolboxes\Data Management Tools.tbx\CalculateField" Date="20160513" Time="135847">CalculateField ATL_1x1km_others LC_type 4 VB #</Process><Process ToolSource="c:\program files (x86)\arcgis\desktop10.2\ArcToolbox\Toolboxes\Data Management Tools.tbx\CalculateField" Date="20160513" Time="135917">CalculateField ATL_1x1km_others LC_type 8 VB #</Process><Process ToolSource="c:\program files (x86)\arcgis\desktop10.2\ArcToolbox\Toolboxes\Data Management Tools.tbx\CalculateField" Date="20160513" Time="135934">CalculateField ATL_1x1km_others LC_type 1 VB #</Process><Process ToolSource="c:\program files (x86)\arcgis\desktop10.2\ArcToolbox\Toolboxes\Data Management Tools.tbx\CalculateField" Date="20160513" Time="140055">CalculateField ATL_1x1km_others LC_type 1 VB #</Process><Process ToolSource="c:\program files (x86)\arcgis\desktop10.2\ArcToolbox\Toolboxes\Data Management Tools.tbx\CalculateField" Date="20160513" Time="140146">CalculateField ATL_1x1km_others LC_type 1 VB #</Process><Process ToolSource="c:\program files (x86)\arcgis\desktop10.2\ArcToolbox\Toolboxes\Data Management Tools.tbx\CalculateField" Date="20160513" Time="140217">CalculateField ATL_1x1km_others LC_type 4 VB #</Process><Process ToolSource="c:\program files (x86)\arcgis\desktop10.2\ArcToolbox\Toolboxes\Data Management Tools.tbx\CalculateField" Date="20160513" Time="140232">CalculateField ATL_1x1km_others LC_type 3 VB #</Process><Process ToolSource="c:\program files (x86)\arcgis\desktop10.2\ArcToolbox\Toolboxes\Data Management Tools.tbx\CalculateField" Date="20160513" Time="140323">CalculateField ATL_1x1km_others LC_type 1 VB #</Process><Process ToolSource="c:\program files (x86)\arcgis\desktop10.2\ArcToolbox\Toolboxes\Data Management Tools.tbx\CalculateField" Date="20160513" Time="140432">CalculateField ATL_1x1km_others LC_type 7 VB #</Process><Process ToolSource="c:\program files (x86)\arcgis\desktop10.2\ArcToolbox\Toolboxes\Data Management Tools.tbx\CalculateField" Date="20160513" Time="141225">CalculateField ATL_1x1km_others LC_type 3 VB #</Process><Process ToolSource="c:\program files (x86)\arcgis\desktop10.2\ArcToolbox\Toolboxes\Data Management Tools.tbx\CalculateField" Date="20160513" Time="141238">CalculateField ATL_1x1km_others LC_type 6 VB #</Process><Process ToolSource="c:\program files (x86)\arcgis\desktop10.2\ArcToolbox\Toolboxes\Data Management Tools.tbx\CalculateField" Date="20160513" Time="141332">CalculateField ATL_1x1km_others LC_type 7 VB #</Process><Process ToolSource="c:\program files (x86)\arcgis\desktop10.2\ArcToolbox\Toolboxes\Data Management Tools.tbx\CalculateField" Date="20160513" Time="141407">CalculateField ATL_1x1km_others LC_type 1 VB #</Process><Process ToolSource="c:\program files (x86)\arcgis\desktop10.2\ArcToolbox\Toolboxes\Data Management Tools.tbx\CalculateField" Date="20160513" Time="141420">CalculateField ATL_1x1km_others LC_type 6 VB #</Process><Process ToolSource="c:\program files (x86)\arcgis\desktop10.2\ArcToolbox\Toolboxes\Data Management Tools.tbx\CalculateField" Date="20160513" Time="141430">CalculateField ATL_1x1km_others LC_type 3 VB #</Process><Process ToolSource="c:\program files (x86)\arcgis\desktop10.2\ArcToolbox\Toolboxes\Data Management Tools.tbx\CalculateField" Date="20160513" Time="141500">CalculateField ATL_1x1km_others LC_type 3 VB #</Process><Process ToolSource="c:\program files (x86)\arcgis\desktop10.2\ArcToolbox\Toolboxes\Data Management Tools.tbx\CalculateField" Date="20160513" Time="141508">CalculateField ATL_1x1km_others LC_type 7 VB #</Process><Process ToolSource="c:\program files (x86)\arcgis\desktop10.2\ArcToolbox\Toolboxes\Data Management Tools.tbx\CalculateField" Date="20160513" Time="141517">CalculateField ATL_1x1km_others LC_type 1 VB #</Process><Process ToolSource="c:\program files (x86)\arcgis\desktop10.2\ArcToolbox\Toolboxes\Data Management Tools.tbx\CalculateField" Date="20160513" Time="141525">CalculateField ATL_1x1km_others LC_type 4 VB #</Process><Process ToolSource="c:\program files (x86)\arcgis\desktop10.2\ArcToolbox\Toolboxes\Data Management Tools.tbx\CalculateField" Date="20160513" Time="141557">CalculateField ATL_1x1km_others LC_type 1 VB #</Process><Process ToolSource="c:\program files (x86)\arcgis\desktop10.2\ArcToolbox\Toolboxes\Data Management Tools.tbx\CalculateField" Date="20160513" Time="141616">CalculateField ATL_1x1km_others LC_type 4 VB #</Process><Process ToolSource="c:\program files (x86)\arcgis\desktop10.2\ArcToolbox\Toolboxes\Data Management Tools.tbx\CalculateField" Date="20160513" Time="141626">CalculateField ATL_1x1km_others LC_type 1 VB #</Process><Process ToolSource="c:\program files (x86)\arcgis\desktop10.2\ArcToolbox\Toolboxes\Data Management Tools.tbx\CalculateField" Date="20160513" Time="141818">CalculateField ATL_1x1km_others LC_type 7 VB #</Process><Process ToolSource="c:\program files (x86)\arcgis\desktop10.2\ArcToolbox\Toolboxes\Data Management Tools.tbx\CalculateField" Date="20160513" Time="141916">CalculateField ATL_1x1km_others LC_type 1 VB #</Process><Process ToolSource="c:\program files (x86)\arcgis\desktop10.2\ArcToolbox\Toolboxes\Data Management Tools.tbx\CalculateField" Date="20160513" Time="141933">CalculateField ATL_1x1km_others LC_type 1 VB #</Process><Process ToolSource="c:\program files (x86)\arcgis\desktop10.2\ArcToolbox\Toolboxes\Data Management Tools.tbx\CalculateField" Date="20160513" Time="142006">CalculateField ATL_1x1km_others LC_type 1 VB #</Process><Process ToolSource="c:\program files (x86)\arcgis\desktop10.2\ArcToolbox\Toolboxes\Data Management Tools.tbx\CalculateField" Date="20160513" Time="142016">CalculateField ATL_1x1km_others LC_type 7 VB #</Process><Process ToolSource="c:\program files (x86)\arcgis\desktop10.2\ArcToolbox\Toolboxes\Data Management Tools.tbx\CalculateField" Date="20160513" Time="142058">CalculateField ATL_1x1km_others LC_type 7 VB #</Process><Process ToolSource="c:\program files (x86)\arcgis\desktop10.2\ArcToolbox\Toolboxes\Data Management Tools.tbx\CalculateField" Date="20160513" Time="142105">CalculateField ATL_1x1km_others LC_type 1 VB #</Process><Process ToolSource="c:\program files (x86)\arcgis\desktop10.2\ArcToolbox\Toolboxes\Data Management Tools.tbx\CalculateField" Date="20160513" Time="142117">CalculateField ATL_1x1km_others LC_type 3 VB #</Process><Process ToolSource="c:\program files (x86)\arcgis\desktop10.2\ArcToolbox\Toolboxes\Data Management Tools.tbx\CalculateField" Date="20160513" Time="142318">CalculateField ATL_1x1km_others LC_type 1 VB #</Process><Process ToolSource="c:\program files (x86)\arcgis\desktop10.2\ArcToolbox\Toolboxes\Data Management Tools.tbx\CalculateField" Date="20160513" Time="142405">CalculateField ATL_1x1km_others LC_type 1 VB #</Process><Process ToolSource="c:\program files (x86)\arcgis\desktop10.2\ArcToolbox\Toolboxes\Data Management Tools.tbx\CalculateField" Date="20160513" Time="142420">CalculateField ATL_1x1km_others LC_type 7 VB #</Process><Process ToolSource="c:\program files (x86)\arcgis\desktop10.2\ArcToolbox\Toolboxes\Data Management Tools.tbx\CalculateField" Date="20160513" Time="142506">CalculateField ATL_1x1km_others LC_type 3 VB #</Process><Process ToolSource="c:\program files (x86)\arcgis\desktop10.2\ArcToolbox\Toolboxes\Data Management Tools.tbx\CalculateField" Date="20160513" Time="142526">CalculateField ATL_1x1km_others LC_type 1 VB #</Process><Process ToolSource="c:\program files (x86)\arcgis\desktop10.2\ArcToolbox\Toolboxes\Data Management Tools.tbx\CalculateField" Date="20160513" Time="142534">CalculateField ATL_1x1km_others LC_type 1 VB #</Process><Process ToolSource="c:\program files (x86)\arcgis\desktop10.2\ArcToolbox\Toolboxes\Data Management Tools.tbx\CalculateField" Date="20160513" Time="142650">CalculateField ATL_1x1km_others LC_type 1 VB #</Process><Process ToolSource="c:\program files (x86)\arcgis\desktop10.2\ArcToolbox\Toolboxes\Data Management Tools.tbx\CalculateField" Date="20160513" Time="143352">CalculateField ATL_1x1km_others LC_type 7 VB #</Process><Process ToolSource="c:\program files (x86)\arcgis\desktop10.2\ArcToolbox\Toolboxes\Data Management Tools.tbx\CalculateField" Date="20160513" Time="143403">CalculateField ATL_1x1km_others LC_type 1 VB #</Process><Process ToolSource="c:\program files (x86)\arcgis\desktop10.2\ArcToolbox\Toolboxes\Data Management Tools.tbx\CalculateField" Date="20160513" Time="143442">CalculateField ATL_1x1km_others LC_type 7 VB #</Process><Process ToolSource="c:\program files (x86)\arcgis\desktop10.2\ArcToolbox\Toolboxes\Data Management Tools.tbx\CalculateField" Date="20160513" Time="143516">CalculateField ATL_1x1km_others LC_type 7 VB #</Process><Process ToolSource="c:\program files (x86)\arcgis\desktop10.2\ArcToolbox\Toolboxes\Data Management Tools.tbx\CalculateField" Date="20160513" Time="143527">CalculateField ATL_1x1km_others LC_type 1 VB #</Process><Process ToolSource="c:\program files (x86)\arcgis\desktop10.2\ArcToolbox\Toolboxes\Data Management Tools.tbx\CalculateField" Date="20160513" Time="143647">CalculateField ATL_1x1km_others LC_type 1 VB #</Process><Process ToolSource="c:\program files (x86)\arcgis\desktop10.2\ArcToolbox\Toolboxes\Data Management Tools.tbx\CalculateField" Date="20160513" Time="143755">CalculateField ATL_1x1km_others LC_type 1 VB #</Process><Process ToolSource="c:\program files (x86)\arcgis\desktop10.2\ArcToolbox\Toolboxes\Data Management Tools.tbx\CalculateField" Date="20160513" Time="143840">CalculateField ATL_1x1km_others LC_type 1 VB #</Process><Process ToolSource="c:\program files (x86)\arcgis\desktop10.2\ArcToolbox\Toolboxes\Data Management Tools.tbx\CalculateField" Date="20160513" Time="143901">CalculateField ATL_1x1km_others LC_type 1 VB #</Process><Process ToolSource="c:\program files (x86)\arcgis\desktop10.2\ArcToolbox\Toolboxes\Data Management Tools.tbx\CalculateField" Date="20160513" Time="143915">CalculateField ATL_1x1km_others LC_type 7 VB #</Process><Process ToolSource="c:\program files (x86)\arcgis\desktop10.2\ArcToolbox\Toolboxes\Data Management Tools.tbx\CalculateField" Date="20160513" Time="143954">CalculateField ATL_1x1km_others LC_type 1 VB #</Process><Process ToolSource="c:\program files (x86)\arcgis\desktop10.2\ArcToolbox\Toolboxes\Data Management Tools.tbx\CalculateField" Date="20160513" Time="144026">CalculateField ATL_1x1km_others LC_type 7 VB #</Process><Process ToolSource="c:\program files (x86)\arcgis\desktop10.2\ArcToolbox\Toolboxes\Data Management Tools.tbx\CalculateField" Date="20160513" Time="144034">CalculateField ATL_1x1km_others LC_type 1 VB #</Process><Process ToolSource="c:\program files (x86)\arcgis\desktop10.2\ArcToolbox\Toolboxes\Data Management Tools.tbx\CalculateField" Date="20160513" Time="144049">CalculateField ATL_1x1km_others LC_type 7 VB #</Process><Process ToolSource="c:\program files (x86)\arcgis\desktop10.2\ArcToolbox\Toolboxes\Data Management Tools.tbx\CalculateField" Date="20160513" Time="144116">CalculateField ATL_1x1km_others LC_type 7 VB #</Process><Process ToolSource="c:\program files (x86)\arcgis\desktop10.2\ArcToolbox\Toolboxes\Data Management Tools.tbx\CalculateField" Date="20160513" Time="144123">CalculateField ATL_1x1km_others LC_type 1 VB #</Process><Process ToolSource="c:\program files (x86)\arcgis\desktop10.2\ArcToolbox\Toolboxes\Data Management Tools.tbx\CalculateField" Date="20160513" Time="153817">CalculateField ATL_1x1km_others LC_type 7 VB #</Process><Process ToolSource="c:\program files (x86)\arcgis\desktop10.2\ArcToolbox\Toolboxes\Data Management Tools.tbx\CalculateField" Date="20160513" Time="153902">CalculateField ATL_1x1km_others LC_type 4 VB #</Process><Process ToolSource="c:\program files (x86)\arcgis\desktop10.2\ArcToolbox\Toolboxes\Data Management Tools.tbx\CalculateField" Date="20160513" Time="153923">CalculateField ATL_1x1km_others LC_type 7 VB #</Process><Process ToolSource="c:\program files (x86)\arcgis\desktop10.2\ArcToolbox\Toolboxes\Data Management Tools.tbx\CalculateField" Date="20160513" Time="153954">CalculateField ATL_1x1km_others LC_type 3 VB #</Process><Process ToolSource="c:\program files (x86)\arcgis\desktop10.2\ArcToolbox\Toolboxes\Data Management Tools.tbx\CalculateField" Date="20160513" Time="154009">CalculateField ATL_1x1km_others LC_type 7 VB #</Process><Process ToolSource="c:\program files (x86)\arcgis\desktop10.2\ArcToolbox\Toolboxes\Data Management Tools.tbx\CalculateField" Date="20160513" Time="154024">CalculateField ATL_1x1km_others LC_type 4 VB #</Process><Process ToolSource="c:\program files (x86)\arcgis\desktop10.2\ArcToolbox\Toolboxes\Data Management Tools.tbx\CalculateField" Date="20160513" Time="154032">CalculateField ATL_1x1km_others LC_type 2 VB #</Process><Process ToolSource="c:\program files (x86)\arcgis\desktop10.2\ArcToolbox\Toolboxes\Data Management Tools.tbx\CalculateField" Date="20160513" Time="154053">CalculateField ATL_1x1km_others LC_type 1 VB #</Process><Process ToolSource="c:\program files (x86)\arcgis\desktop10.2\ArcToolbox\Toolboxes\Data Management Tools.tbx\CalculateField" Date="20160513" Time="154112">CalculateField ATL_1x1km_others LC_type 4 VB #</Process><Process ToolSource="c:\program files (x86)\arcgis\desktop10.2\ArcToolbox\Toolboxes\Data Management Tools.tbx\CalculateField" Date="20160513" Time="154136">CalculateField ATL_1x1km_others LC_type 4 VB #</Process><Process ToolSource="c:\program files (x86)\arcgis\desktop10.2\ArcToolbox\Toolboxes\Data Management Tools.tbx\CalculateField" Date="20160513" Time="154254">CalculateField ATL_1x1km_others LC_type 1 VB #</Process><Process ToolSource="c:\program files (x86)\arcgis\desktop10.2\ArcToolbox\Toolboxes\Data Management Tools.tbx\CalculateField" Date="20160513" Time="154328">CalculateField ATL_1x1km_others LC_type 1 VB #</Process><Process ToolSource="c:\program files (x86)\arcgis\desktop10.2\ArcToolbox\Toolboxes\Data Management Tools.tbx\CalculateField" Date="20160513" Time="154340">CalculateField ATL_1x1km_others LC_type 7 VB #</Process><Process ToolSource="c:\program files (x86)\arcgis\desktop10.2\ArcToolbox\Toolboxes\Data Management Tools.tbx\CalculateField" Date="20160513" Time="154418">CalculateField ATL_1x1km_others LC_type 1 VB #</Process><Process ToolSource="c:\program files (x86)\arcgis\desktop10.2\ArcToolbox\Toolboxes\Data Management Tools.tbx\CalculateField" Date="20160513" Time="154430">CalculateField ATL_1x1km_others LC_type 1 VB #</Process><Process ToolSource="c:\program files (x86)\arcgis\desktop10.2\ArcToolbox\Toolboxes\Data Management Tools.tbx\CalculateField" Date="20160513" Time="154441">CalculateField ATL_1x1km_others LC_type 3 VB #</Process><Process ToolSource="c:\program files (x86)\arcgis\desktop10.2\ArcToolbox\Toolboxes\Data Management Tools.tbx\CalculateField" Date="20160513" Time="154508">CalculateField ATL_1x1km_others LC_type 7 VB #</Process><Process ToolSource="c:\program files (x86)\arcgis\desktop10.2\ArcToolbox\Toolboxes\Data Management Tools.tbx\CalculateField" Date="20160513" Time="154656">CalculateField ATL_1x1km_others LC_type 7 VB #</Process><Process ToolSource="c:\program files (x86)\arcgis\desktop10.2\ArcToolbox\Toolboxes\Data Management Tools.tbx\CalculateField" Date="20160513" Time="154805">CalculateField ATL_1x1km_others LC_type 1 VB #</Process><Process ToolSource="c:\program files (x86)\arcgis\desktop10.2\ArcToolbox\Toolboxes\Data Management Tools.tbx\CalculateField" Date="20160513" Time="154817">CalculateField ATL_1x1km_others LC_type 1 VB #</Process><Process ToolSource="c:\program files (x86)\arcgis\desktop10.2\ArcToolbox\Toolboxes\Data Management Tools.tbx\CalculateField" Date="20160513" Time="154836">CalculateField ATL_1x1km_others LC_type 3 VB #</Process><Process ToolSource="c:\program files (x86)\arcgis\desktop10.2\ArcToolbox\Toolboxes\Data Management Tools.tbx\CalculateField" Date="20160513" Time="155503">CalculateField ATL_1x1km_others LC_type 4 VB #</Process><Process ToolSource="c:\program files (x86)\arcgis\desktop10.2\ArcToolbox\Toolboxes\Data Management Tools.tbx\CalculateField" Date="20160513" Time="155550">CalculateField ATL_1x1km_others LC_type 1 VB #</Process><Process ToolSource="c:\program files (x86)\arcgis\desktop10.2\ArcToolbox\Toolboxes\Data Management Tools.tbx\CalculateField" Date="20160513" Time="155559">CalculateField ATL_1x1km_others LC_type 4 VB #</Process><Process ToolSource="c:\program files (x86)\arcgis\desktop10.2\ArcToolbox\Toolboxes\Data Management Tools.tbx\CalculateField" Date="20160513" Time="155634">CalculateField ATL_1x1km_others LC_type 4 VB #</Process><Process ToolSource="c:\program files (x86)\arcgis\desktop10.2\ArcToolbox\Toolboxes\Data Management Tools.tbx\CalculateField" Date="20160514" Time="182523">CalculateField ATL_1x1km_others LC_type 4 VB #</Process><Process ToolSource="c:\program files (x86)\arcgis\desktop10.2\ArcToolbox\Toolboxes\Data Management Tools.tbx\CalculateField" Date="20160514" Time="182643">CalculateField ATL_1x1km_others LC_type 7 VB #</Process><Process ToolSource="c:\program files (x86)\arcgis\desktop10.2\ArcToolbox\Toolboxes\Data Management Tools.tbx\CalculateField" Date="20160514" Time="182754">CalculateField ATL_1x1km_others LC_type 3 VB #</Process><Process ToolSource="c:\program files (x86)\arcgis\desktop10.2\ArcToolbox\Toolboxes\Data Management Tools.tbx\CalculateField" Date="20160514" Time="182819">CalculateField ATL_1x1km_others LC_type 1 VB #</Process><Process ToolSource="c:\program files (x86)\arcgis\desktop10.2\ArcToolbox\Toolboxes\Data Management Tools.tbx\CalculateField" Date="20160514" Time="182841">CalculateField ATL_1x1km_others LC_type 1 VB #</Process><Process ToolSource="c:\program files (x86)\arcgis\desktop10.2\ArcToolbox\Toolboxes\Data Management Tools.tbx\CalculateField" Date="20160514" Time="182859">CalculateField ATL_1x1km_others LC_type 7 VB #</Process><Process ToolSource="c:\program files (x86)\arcgis\desktop10.2\ArcToolbox\Toolboxes\Data Management Tools.tbx\CalculateField" Date="20160514" Time="182908">CalculateField ATL_1x1km_others LC_type 1 VB #</Process><Process ToolSource="c:\program files (x86)\arcgis\desktop10.2\ArcToolbox\Toolboxes\Data Management Tools.tbx\CalculateField" Date="20160514" Time="182915">CalculateField ATL_1x1km_others LC_type 8 VB #</Process><Process ToolSource="c:\program files (x86)\arcgis\desktop10.2\ArcToolbox\Toolboxes\Data Management Tools.tbx\CalculateField" Date="20160514" Time="182928">CalculateField ATL_1x1km_others LC_type 3 VB #</Process><Process ToolSource="c:\program files (x86)\arcgis\desktop10.2\ArcToolbox\Toolboxes\Data Management Tools.tbx\CalculateField" Date="20160514" Time="182935">CalculateField ATL_1x1km_others LC_type 1 VB #</Process><Process ToolSource="c:\program files (x86)\arcgis\desktop10.2\ArcToolbox\Toolboxes\Data Management Tools.tbx\CalculateField" Date="20160514" Time="182959">CalculateField ATL_1x1km_others LC_type 1 VB #</Process><Process ToolSource="c:\program files (x86)\arcgis\desktop10.2\ArcToolbox\Toolboxes\Data Management Tools.tbx\CalculateField" Date="20160514" Time="183009">CalculateField ATL_1x1km_others LC_type 7 VB #</Process><Process ToolSource="c:\program files (x86)\arcgis\desktop10.2\ArcToolbox\Toolboxes\Data Management Tools.tbx\CalculateField" Date="20160514" Time="183035">CalculateField ATL_1x1km_others LC_type 3 VB #</Process><Process ToolSource="c:\program files (x86)\arcgis\desktop10.2\ArcToolbox\Toolboxes\Data Management Tools.tbx\CalculateField" Date="20160514" Time="183048">CalculateField ATL_1x1km_others LC_type 1 VB #</Process><Process ToolSource="c:\program files (x86)\arcgis\desktop10.2\ArcToolbox\Toolboxes\Data Management Tools.tbx\CalculateField" Date="20160514" Time="183056">CalculateField ATL_1x1km_others LC_type 4 VB #</Process><Process ToolSource="c:\program files (x86)\arcgis\desktop10.2\ArcToolbox\Toolboxes\Data Management Tools.tbx\CalculateField" Date="20160514" Time="183128">CalculateField ATL_1x1km_others LC_type 7 VB #</Process><Process ToolSource="c:\program files (x86)\arcgis\desktop10.2\ArcToolbox\Toolboxes\Data Management Tools.tbx\CalculateField" Date="20160514" Time="183149">CalculateField ATL_1x1km_others LC_type 7 VB #</Process><Process ToolSource="c:\program files (x86)\arcgis\desktop10.2\ArcToolbox\Toolboxes\Data Management Tools.tbx\CalculateField" Date="20160514" Time="183206">CalculateField ATL_1x1km_others LC_type 1 VB #</Process><Process ToolSource="c:\program files (x86)\arcgis\desktop10.2\ArcToolbox\Toolboxes\Data Management Tools.tbx\CalculateField" Date="20160514" Time="183224">CalculateField ATL_1x1km_others LC_type 1 VB #</Process><Process ToolSource="c:\program files (x86)\arcgis\desktop10.2\ArcToolbox\Toolboxes\Data Management Tools.tbx\CalculateField" Date="20160514" Time="183340">CalculateField ATL_1x1km_others LC_type 7 VB #</Process><Process ToolSource="c:\program files (x86)\arcgis\desktop10.2\ArcToolbox\Toolboxes\Data Management Tools.tbx\CalculateField" Date="20160514" Time="183412">CalculateField ATL_1x1km_others LC_type 2 VB #</Process><Process ToolSource="c:\program files (x86)\arcgis\desktop10.2\ArcToolbox\Toolboxes\Data Management Tools.tbx\CalculateField" Date="20160514" Time="183423">CalculateField ATL_1x1km_others LC_type 8 VB #</Process><Process ToolSource="c:\program files (x86)\arcgis\desktop10.2\ArcToolbox\Toolboxes\Data Management Tools.tbx\CalculateField" Date="20160514" Time="183442">CalculateField ATL_1x1km_others LC_type 4 VB #</Process><Process ToolSource="c:\program files (x86)\arcgis\desktop10.2\ArcToolbox\Toolboxes\Data Management Tools.tbx\CalculateField" Date="20160514" Time="183734">CalculateField ATL_1x1km_others LC_type 1 VB #</Process><Process ToolSource="c:\program files (x86)\arcgis\desktop10.2\ArcToolbox\Toolboxes\Data Management Tools.tbx\CalculateField" Date="20160514" Time="183751">CalculateField ATL_1x1km_others LC_type 4 VB #</Process><Process ToolSource="c:\program files (x86)\arcgis\desktop10.2\ArcToolbox\Toolboxes\Data Management Tools.tbx\CalculateField" Date="20160514" Time="183812">CalculateField ATL_1x1km_others LC_type 3 VB #</Process><Process ToolSource="c:\program files (x86)\arcgis\desktop10.2\ArcToolbox\Toolboxes\Data Management Tools.tbx\CalculateField" Date="20160514" Time="183851">CalculateField ATL_1x1km_others LC_type 1 VB #</Process><Process ToolSource="c:\program files (x86)\arcgis\desktop10.2\ArcToolbox\Toolboxes\Data Management Tools.tbx\CalculateField" Date="20160514" Time="183859">CalculateField ATL_1x1km_others LC_type 4 VB #</Process><Process ToolSource="c:\program files (x86)\arcgis\desktop10.2\ArcToolbox\Toolboxes\Data Management Tools.tbx\CalculateField" Date="20160514" Time="183923">CalculateField ATL_1x1km_others LC_type 8 VB #</Process><Process ToolSource="c:\program files (x86)\arcgis\desktop10.2\ArcToolbox\Toolboxes\Data Management Tools.tbx\CalculateField" Date="20160514" Time="183950">CalculateField ATL_1x1km_others LC_type 4 VB #</Process><Process ToolSource="c:\program files (x86)\arcgis\desktop10.2\ArcToolbox\Toolboxes\Data Management Tools.tbx\CalculateField" Date="20160514" Time="183959">CalculateField ATL_1x1km_others LC_type 1 VB #</Process><Process ToolSource="c:\program files (x86)\arcgis\desktop10.2\ArcToolbox\Toolboxes\Data Management Tools.tbx\CalculateField" Date="20160514" Time="184113">CalculateField ATL_1x1km_others LC_type 4 VB #</Process><Process ToolSource="c:\program files (x86)\arcgis\desktop10.2\ArcToolbox\Toolboxes\Data Management Tools.tbx\CalculateField" Date="20160514" Time="184121">CalculateField ATL_1x1km_others LC_type 1 VB #</Process><Process ToolSource="c:\program files (x86)\arcgis\desktop10.2\ArcToolbox\Toolboxes\Data Management Tools.tbx\CalculateField" Date="20160514" Time="184142">CalculateField ATL_1x1km_others LC_type 3 VB #</Process><Process ToolSource="c:\program files (x86)\arcgis\desktop10.2\ArcToolbox\Toolboxes\Data Management Tools.tbx\CalculateField" Date="20160514" Time="184240">CalculateField ATL_1x1km_others LC_type 7 VB #</Process><Process ToolSource="c:\program files (x86)\arcgis\desktop10.2\ArcToolbox\Toolboxes\Data Management Tools.tbx\CalculateField" Date="20160514" Time="184453">CalculateField ATL_1x1km_others LC_type 1 VB #</Process><Process ToolSource="c:\program files (x86)\arcgis\desktop10.2\ArcToolbox\Toolboxes\Data Management Tools.tbx\CalculateField" Date="20160514" Time="184506">CalculateField ATL_1x1km_others LC_type 7 VB #</Process><Process ToolSource="c:\program files (x86)\arcgis\desktop10.2\ArcToolbox\Toolboxes\Data Management Tools.tbx\CalculateField" Date="20160514" Time="184516">CalculateField ATL_1x1km_others LC_type 1 VB #</Process><Process ToolSource="c:\program files (x86)\arcgis\desktop10.2\ArcToolbox\Toolboxes\Data Management Tools.tbx\CalculateField" Date="20160514" Time="184527">CalculateField ATL_1x1km_others LC_type 3 VB #</Process><Process ToolSource="c:\program files (x86)\arcgis\desktop10.2\ArcToolbox\Toolboxes\Data Management Tools.tbx\CalculateField" Date="20160514" Time="184602">CalculateField ATL_1x1km_others LC_type 1 VB #</Process><Process ToolSource="c:\program files (x86)\arcgis\desktop10.2\ArcToolbox\Toolboxes\Data Management Tools.tbx\CalculateField" Date="20160514" Time="184633">CalculateField ATL_1x1km_others LC_type 1 VB #</Process><Process ToolSource="c:\program files (x86)\arcgis\desktop10.2\ArcToolbox\Toolboxes\Data Management Tools.tbx\CalculateField" Date="20160514" Time="184713">CalculateField ATL_1x1km_others LC_type 1 VB #</Process><Process ToolSource="c:\program files (x86)\arcgis\desktop10.2\ArcToolbox\Toolboxes\Data Management Tools.tbx\CalculateField" Date="20160514" Time="184720">CalculateField ATL_1x1km_others LC_type 7 VB #</Process><Process ToolSource="c:\program files (x86)\arcgis\desktop10.2\ArcToolbox\Toolboxes\Data Management Tools.tbx\CalculateField" Date="20160514" Time="185117">CalculateField ATL_1x1km_others LC_type 7 VB #</Process><Process ToolSource="c:\program files (x86)\arcgis\desktop10.2\ArcToolbox\Toolboxes\Data Management Tools.tbx\CalculateField" Date="20160514" Time="185129">CalculateField ATL_1x1km_others LC_type 1 VB #</Process><Process ToolSource="c:\program files (x86)\arcgis\desktop10.2\ArcToolbox\Toolboxes\Data Management Tools.tbx\CalculateField" Date="20160514" Time="185154">CalculateField ATL_1x1km_others LC_type 1 VB #</Process><Process ToolSource="c:\program files (x86)\arcgis\desktop10.2\ArcToolbox\Toolboxes\Data Management Tools.tbx\CalculateField" Date="20160514" Time="185255">CalculateField ATL_1x1km_others LC_type 1 VB #</Process><Process ToolSource="c:\program files (x86)\arcgis\desktop10.2\ArcToolbox\Toolboxes\Data Management Tools.tbx\CalculateField" Date="20160514" Time="185308">CalculateField ATL_1x1km_others LC_type 7 VB #</Process><Process ToolSource="c:\program files (x86)\arcgis\desktop10.2\ArcToolbox\Toolboxes\Data Management Tools.tbx\CalculateField" Date="20160514" Time="185324">CalculateField ATL_1x1km_others LC_type 7 VB #</Process><Process ToolSource="c:\program files (x86)\arcgis\desktop10.2\ArcToolbox\Toolboxes\Data Management Tools.tbx\CalculateField" Date="20160514" Time="185416">CalculateField ATL_1x1km_others LC_type 7 VB #</Process><Process ToolSource="c:\program files (x86)\arcgis\desktop10.2\ArcToolbox\Toolboxes\Data Management Tools.tbx\CalculateField" Date="20160514" Time="185432">CalculateField ATL_1x1km_others LC_type 1 VB #</Process><Process ToolSource="c:\program files (x86)\arcgis\desktop10.2\ArcToolbox\Toolboxes\Data Management Tools.tbx\CalculateField" Date="20160514" Time="185510">CalculateField ATL_1x1km_others LC_type 7 VB #</Process><Process ToolSource="c:\program files (x86)\arcgis\desktop10.2\ArcToolbox\Toolboxes\Data Management Tools.tbx\CalculateField" Date="20160514" Time="185520">CalculateField ATL_1x1km_others LC_type 1 VB #</Process><Process ToolSource="c:\program files (x86)\arcgis\desktop10.2\ArcToolbox\Toolboxes\Data Management Tools.tbx\CalculateField" Date="20160514" Time="185535">CalculateField ATL_1x1km_others LC_type 1 VB #</Process><Process ToolSource="c:\program files (x86)\arcgis\desktop10.2\ArcToolbox\Toolboxes\Data Management Tools.tbx\CalculateField" Date="20160514" Time="185645">CalculateField ATL_1x1km_others LC_type 7 VB #</Process><Process ToolSource="c:\program files (x86)\arcgis\desktop10.2\ArcToolbox\Toolboxes\Data Management Tools.tbx\CalculateField" Date="20160514" Time="185655">CalculateField ATL_1x1km_others LC_type 1 VB #</Process><Process ToolSource="c:\program files (x86)\arcgis\desktop10.2\ArcToolbox\Toolboxes\Data Management Tools.tbx\CalculateField" Date="20160514" Time="185703">CalculateField ATL_1x1km_others LC_type 3 VB #</Process><Process ToolSource="c:\program files (x86)\arcgis\desktop10.2\ArcToolbox\Toolboxes\Data Management Tools.tbx\CalculateField" Date="20160514" Time="185802">CalculateField ATL_1x1km_others LC_type 7 VB #</Process><Process ToolSource="c:\program files (x86)\arcgis\desktop10.2\ArcToolbox\Toolboxes\Data Management Tools.tbx\CalculateField" Date="20160514" Time="185813">CalculateField ATL_1x1km_others LC_type 1 VB #</Process><Process ToolSource="c:\program files (x86)\arcgis\desktop10.2\ArcToolbox\Toolboxes\Data Management Tools.tbx\CalculateField" Date="20160514" Time="185916">CalculateField ATL_1x1km_others LC_type 1 VB #</Process><Process ToolSource="c:\program files (x86)\arcgis\desktop10.2\ArcToolbox\Toolboxes\Data Management Tools.tbx\CalculateField" Date="20160514" Time="185923">CalculateField ATL_1x1km_others LC_type 7 VB #</Process><Process ToolSource="c:\program files (x86)\arcgis\desktop10.2\ArcToolbox\Toolboxes\Data Management Tools.tbx\CalculateField" Date="20160514" Time="190012">CalculateField ATL_1x1km_others LC_type 7 VB #</Process><Process ToolSource="c:\program files (x86)\arcgis\desktop10.2\ArcToolbox\Toolboxes\Data Management Tools.tbx\CalculateField" Date="20160514" Time="190141">CalculateField ATL_1x1km_others LC_type 7 VB #</Process><Process ToolSource="c:\program files (x86)\arcgis\desktop10.2\ArcToolbox\Toolboxes\Data Management Tools.tbx\CalculateField" Date="20160514" Time="190154">CalculateField ATL_1x1km_others LC_type 2 VB #</Process><Process ToolSource="c:\program files (x86)\arcgis\desktop10.2\ArcToolbox\Toolboxes\Data Management Tools.tbx\CalculateField" Date="20160514" Time="190203">CalculateField ATL_1x1km_others LC_type 4 VB #</Process><Process ToolSource="c:\program files (x86)\arcgis\desktop10.2\ArcToolbox\Toolboxes\Data Management Tools.tbx\CalculateField" Date="20160514" Time="190218">CalculateField ATL_1x1km_others LC_type 1 VB #</Process><Process ToolSource="c:\program files (x86)\arcgis\desktop10.2\ArcToolbox\Toolboxes\Data Management Tools.tbx\CalculateField" Date="20160514" Time="190329">CalculateField ATL_1x1km_others LC_type 7 VB #</Process><Process ToolSource="c:\program files (x86)\arcgis\desktop10.2\ArcToolbox\Toolboxes\Data Management Tools.tbx\CalculateField" Date="20160514" Time="190351">CalculateField ATL_1x1km_others LC_type 1 VB #</Process><Process ToolSource="c:\program files (x86)\arcgis\desktop10.2\ArcToolbox\Toolboxes\Data Management Tools.tbx\CalculateField" Date="20160514" Time="190359">CalculateField ATL_1x1km_others LC_type 1 VB #</Process><Process ToolSource="c:\program files (x86)\arcgis\desktop10.2\ArcToolbox\Toolboxes\Data Management Tools.tbx\CalculateField" Date="20160514" Time="190542">CalculateField ATL_1x1km_others LC_type 10 VB #</Process><Process ToolSource="c:\program files (x86)\arcgis\desktop10.2\ArcToolbox\Toolboxes\Data Management Tools.tbx\CalculateField" Date="20160514" Time="190558">CalculateField ATL_1x1km_others LC_type 7 VB #</Process><Process ToolSource="c:\program files (x86)\arcgis\desktop10.2\ArcToolbox\Toolboxes\Data Management Tools.tbx\CalculateField" Date="20160514" Time="190736">CalculateField ATL_1x1km_others LC_type 7 VB #</Process><Process ToolSource="c:\program files (x86)\arcgis\desktop10.2\ArcToolbox\Toolboxes\Data Management Tools.tbx\CalculateField" Date="20160514" Time="190745">CalculateField ATL_1x1km_others LC_type 4 VB #</Process><Process ToolSource="c:\program files (x86)\arcgis\desktop10.2\ArcToolbox\Toolboxes\Data Management Tools.tbx\CalculateField" Date="20160514" Time="190802">CalculateField ATL_1x1km_others LC_type 1 VB #</Process><Process ToolSource="c:\program files (x86)\arcgis\desktop10.2\ArcToolbox\Toolboxes\Data Management Tools.tbx\CalculateField" Date="20160514" Time="190811">CalculateField ATL_1x1km_others LC_type 6 VB #</Process><Process ToolSource="c:\program files (x86)\arcgis\desktop10.2\ArcToolbox\Toolboxes\Data Management Tools.tbx\CalculateField" Date="20160514" Time="190912">CalculateField ATL_1x1km_others LC_type 7 VB #</Process><Process ToolSource="c:\program files (x86)\arcgis\desktop10.2\ArcToolbox\Toolboxes\Data Management Tools.tbx\CalculateField" Date="20160514" Time="190925">CalculateField ATL_1x1km_others LC_type 1 VB #</Process><Process ToolSource="c:\program files (x86)\arcgis\desktop10.2\ArcToolbox\Toolboxes\Data Management Tools.tbx\CalculateField" Date="20160514" Time="190936">CalculateField ATL_1x1km_others LC_type 3 VB #</Process><Process ToolSource="c:\program files (x86)\arcgis\desktop10.2\ArcToolbox\Toolboxes\Data Management Tools.tbx\CalculateField" Date="20160514" Time="190943">CalculateField ATL_1x1km_others LC_type 6 VB #</Process><Process ToolSource="c:\program files (x86)\arcgis\desktop10.2\ArcToolbox\Toolboxes\Data Management Tools.tbx\CalculateField" Date="20160514" Time="191024">CalculateField ATL_1x1km_others LC_type 7 VB #</Process><Process ToolSource="c:\program files (x86)\arcgis\desktop10.2\ArcToolbox\Toolboxes\Data Management Tools.tbx\CalculateField" Date="20160514" Time="192127">CalculateField ATL_1x1km_others LC_type 4 VB #</Process><Process ToolSource="c:\program files (x86)\arcgis\desktop10.2\ArcToolbox\Toolboxes\Data Management Tools.tbx\CalculateField" Date="20160514" Time="192142">CalculateField ATL_1x1km_others LC_type 1 VB #</Process><Process ToolSource="c:\program files (x86)\arcgis\desktop10.2\ArcToolbox\Toolboxes\Data Management Tools.tbx\CalculateField" Date="20160514" Time="192153">CalculateField ATL_1x1km_others LC_type 7 VB #</Process><Process ToolSource="c:\program files (x86)\arcgis\desktop10.2\ArcToolbox\Toolboxes\Data Management Tools.tbx\CalculateField" Date="20160514" Time="192833">CalculateField ATL_1x1km_others LC_type 7 VB #</Process><Process ToolSource="c:\program files (x86)\arcgis\desktop10.2\ArcToolbox\Toolboxes\Data Management Tools.tbx\CalculateField" Date="20160514" Time="193334">CalculateField ATL_1x1km_others LC_type 7 VB #</Process><Process ToolSource="c:\program files (x86)\arcgis\desktop10.2\ArcToolbox\Toolboxes\Data Management Tools.tbx\CalculateField" Date="20160514" Time="193523">CalculateField ATL_1x1km_others LC_type 1 VB #</Process><Process ToolSource="c:\program files (x86)\arcgis\desktop10.2\ArcToolbox\Toolboxes\Data Management Tools.tbx\CalculateField" Date="20160514" Time="193544">CalculateField ATL_1x1km_others LC_type 1 VB #</Process><Process ToolSource="c:\program files (x86)\arcgis\desktop10.2\ArcToolbox\Toolboxes\Data Management Tools.tbx\CalculateField" Date="20160514" Time="193607">CalculateField ATL_1x1km_others LC_type 1 VB #</Process><Process ToolSource="c:\program files (x86)\arcgis\desktop10.2\ArcToolbox\Toolboxes\Data Management Tools.tbx\CalculateField" Date="20160514" Time="193616">CalculateField ATL_1x1km_others LC_type 4 VB #</Process><Process ToolSource="c:\program files (x86)\arcgis\desktop10.2\ArcToolbox\Toolboxes\Data Management Tools.tbx\CalculateField" Date="20160514" Time="193802">CalculateField ATL_1x1km_others LC_type 7 VB #</Process><Process ToolSource="c:\program files (x86)\arcgis\desktop10.2\ArcToolbox\Toolboxes\Data Management Tools.tbx\CalculateField" Date="20160514" Time="195229">CalculateField ATL_1x1km_others LC_type 8 VB #</Process><Process ToolSource="c:\program files (x86)\arcgis\desktop10.2\ArcToolbox\Toolboxes\Data Management Tools.tbx\CalculateField" Date="20160514" Time="195244">CalculateField ATL_1x1km_others LC_type 2 VB #</Process><Process ToolSource="c:\program files (x86)\arcgis\desktop10.2\ArcToolbox\Toolboxes\Data Management Tools.tbx\CalculateField" Date="20160514" Time="195408">CalculateField ATL_1x1km_others LC_type 4 VB #</Process><Process ToolSource="c:\program files (x86)\arcgis\desktop10.2\ArcToolbox\Toolboxes\Data Management Tools.tbx\CalculateField" Date="20160514" Time="195459">CalculateField ATL_1x1km_others LC_type 1 VB #</Process><Process ToolSource="c:\program files (x86)\arcgis\desktop10.2\ArcToolbox\Toolboxes\Data Management Tools.tbx\CalculateField" Date="20160514" Time="195522">CalculateField ATL_1x1km_others LC_type 3 VB #</Process><Process ToolSource="c:\program files (x86)\arcgis\desktop10.2\ArcToolbox\Toolboxes\Data Management Tools.tbx\CalculateField" Date="20160514" Time="195538">CalculateField ATL_1x1km_others LC_type 7 VB #</Process><Process ToolSource="c:\program files (x86)\arcgis\desktop10.2\ArcToolbox\Toolboxes\Data Management Tools.tbx\CalculateField" Date="20160514" Time="195636">CalculateField ATL_1x1km_others LC_type 3 VB #</Process><Process ToolSource="c:\program files (x86)\arcgis\desktop10.2\ArcToolbox\Toolboxes\Data Management Tools.tbx\CalculateField" Date="20160514" Time="195755">CalculateField ATL_1x1km_others LC_type 1 VB #</Process><Process ToolSource="c:\program files (x86)\arcgis\desktop10.2\ArcToolbox\Toolboxes\Data Management Tools.tbx\CalculateField" Date="20160514" Time="195804">CalculateField ATL_1x1km_others LC_type 1 VB #</Process><Process ToolSource="c:\program files (x86)\arcgis\desktop10.2\ArcToolbox\Toolboxes\Data Management Tools.tbx\CalculateField" Date="20160514" Time="195856">CalculateField ATL_1x1km_others LC_type 1 VB #</Process><Process ToolSource="c:\program files (x86)\arcgis\desktop10.2\ArcToolbox\Toolboxes\Data Management Tools.tbx\CalculateField" Date="20160514" Time="200051">CalculateField ATL_1x1km_others LC_type 7 VB #</Process><Process ToolSource="c:\program files (x86)\arcgis\desktop10.2\ArcToolbox\Toolboxes\Data Management Tools.tbx\CalculateField" Date="20160514" Time="200230">CalculateField ATL_1x1km_others LC_type 7 VB #</Process><Process ToolSource="c:\program files (x86)\arcgis\desktop10.2\ArcToolbox\Toolboxes\Data Management Tools.tbx\CalculateField" Date="20160514" Time="200239">CalculateField ATL_1x1km_others LC_type 3 VB #</Process><Process ToolSource="c:\program files (x86)\arcgis\desktop10.2\ArcToolbox\Toolboxes\Data Management Tools.tbx\CalculateField" Date="20160514" Time="202326">CalculateField ATL_1x1km_others LC_type 1 VB #</Process><Process ToolSource="c:\program files (x86)\arcgis\desktop10.2\ArcToolbox\Toolboxes\Data Management Tools.tbx\CalculateField" Date="20160514" Time="202340">CalculateField ATL_1x1km_others LC_type 1 VB #</Process><Process ToolSource="c:\program files (x86)\arcgis\desktop10.2\ArcToolbox\Toolboxes\Data Management Tools.tbx\CalculateField" Date="20160514" Time="202354">CalculateField ATL_1x1km_others LC_type 1 VB #</Process><Process ToolSource="c:\program files (x86)\arcgis\desktop10.2\ArcToolbox\Toolboxes\Data Management Tools.tbx\CalculateField" Date="20160514" Time="202502">CalculateField ATL_1x1km_others LC_type 3 VB #</Process><Process ToolSource="c:\program files (x86)\arcgis\desktop10.2\ArcToolbox\Toolboxes\Data Management Tools.tbx\CalculateField" Date="20160514" Time="202611">CalculateField ATL_1x1km_others LC_type 3 VB #</Process><Process ToolSource="c:\program files (x86)\arcgis\desktop10.2\ArcToolbox\Toolboxes\Data Management Tools.tbx\CalculateField" Date="20160514" Time="202634">CalculateField ATL_1x1km_others LC_type 7 VB #</Process><Process ToolSource="c:\program files (x86)\arcgis\desktop10.2\ArcToolbox\Toolboxes\Data Management Tools.tbx\CalculateField" Date="20160514" Time="202646">CalculateField ATL_1x1km_others LC_type 1 VB #</Process><Process ToolSource="c:\program files (x86)\arcgis\desktop10.2\ArcToolbox\Toolboxes\Data Management Tools.tbx\CalculateField" Date="20160514" Time="202720">CalculateField ATL_1x1km_others LC_type 3 VB #</Process><Process ToolSource="c:\program files (x86)\arcgis\desktop10.2\ArcToolbox\Toolboxes\Data Management Tools.tbx\CalculateField" Date="20160514" Time="202728">CalculateField ATL_1x1km_others LC_type 1 VB #</Process><Process ToolSource="c:\program files (x86)\arcgis\desktop10.2\ArcToolbox\Toolboxes\Data Management Tools.tbx\CalculateField" Date="20160514" Time="202814">CalculateField ATL_1x1km_others LC_type 7 VB #</Process><Process ToolSource="c:\program files (x86)\arcgis\desktop10.2\ArcToolbox\Toolboxes\Data Management Tools.tbx\CalculateField" Date="20160514" Time="202832">CalculateField ATL_1x1km_others LC_type 7 VB #</Process><Process ToolSource="c:\program files (x86)\arcgis\desktop10.2\ArcToolbox\Toolboxes\Data Management Tools.tbx\CalculateField" Date="20160514" Time="203019">CalculateField ATL_1x1km_others LC_type 7 VB #</Process><Process ToolSource="c:\program files (x86)\arcgis\desktop10.2\ArcToolbox\Toolboxes\Data Management Tools.tbx\CalculateField" Date="20160514" Time="203826">CalculateField ATL_1x1km_others LC_type 7 VB #</Process><Process ToolSource="c:\program files (x86)\arcgis\desktop10.2\ArcToolbox\Toolboxes\Data Management Tools.tbx\CalculateField" Date="20160515" Time="134003">CalculateField ATL_1x1km_others LC_type 1 VB #</Process><Process ToolSource="c:\program files (x86)\arcgis\desktop10.2\ArcToolbox\Toolboxes\Data Management Tools.tbx\CalculateField" Date="20160515" Time="134017">CalculateField ATL_1x1km_others LC_type 1 VB #</Process><Process ToolSource="c:\program files (x86)\arcgis\desktop10.2\ArcToolbox\Toolboxes\Data Management Tools.tbx\CalculateField" Date="20160515" Time="134051">CalculateField ATL_1x1km_others LC_type 4 VB #</Process><Process ToolSource="c:\program files (x86)\arcgis\desktop10.2\ArcToolbox\Toolboxes\Data Management Tools.tbx\CalculateField" Date="20160515" Time="134100">CalculateField ATL_1x1km_others LC_type 4 VB #</Process><Process ToolSource="c:\program files (x86)\arcgis\desktop10.2\ArcToolbox\Toolboxes\Data Management Tools.tbx\CalculateField" Date="20160515" Time="134112">CalculateField ATL_1x1km_others LC_type 8 VB #</Process><Process ToolSource="c:\program files (x86)\arcgis\desktop10.2\ArcToolbox\Toolboxes\Data Management Tools.tbx\CalculateField" Date="20160515" Time="134120">CalculateField ATL_1x1km_others LC_type 7 VB #</Process><Process ToolSource="c:\program files (x86)\arcgis\desktop10.2\ArcToolbox\Toolboxes\Data Management Tools.tbx\CalculateField" Date="20160515" Time="134258">CalculateField ATL_1x1km_others LC_type 3 VB #</Process><Process ToolSource="c:\program files (x86)\arcgis\desktop10.2\ArcToolbox\Toolboxes\Data Management Tools.tbx\CalculateField" Date="20160515" Time="134331">CalculateField ATL_1x1km_others LC_type 1 VB #</Process><Process ToolSource="c:\program files (x86)\arcgis\desktop10.2\ArcToolbox\Toolboxes\Data Management Tools.tbx\CalculateField" Date="20160515" Time="134341">CalculateField ATL_1x1km_others LC_type 3 VB #</Process><Process ToolSource="c:\program files (x86)\arcgis\desktop10.2\ArcToolbox\Toolboxes\Data Management Tools.tbx\CalculateField" Date="20160515" Time="134353">CalculateField ATL_1x1km_others LC_type 7 VB #</Process><Process ToolSource="c:\program files (x86)\arcgis\desktop10.2\ArcToolbox\Toolboxes\Data Management Tools.tbx\CalculateField" Date="20160515" Time="134405">CalculateField ATL_1x1km_others LC_type 1 VB #</Process><Process ToolSource="c:\program files (x86)\arcgis\desktop10.2\ArcToolbox\Toolboxes\Data Management Tools.tbx\CalculateField" Date="20160515" Time="134413">CalculateField ATL_1x1km_others LC_type 8 VB #</Process><Process ToolSource="c:\program files (x86)\arcgis\desktop10.2\ArcToolbox\Toolboxes\Data Management Tools.tbx\CalculateField" Date="20160515" Time="134528">CalculateField ATL_1x1km_others LC_type 3 VB #</Process><Process ToolSource="c:\program files (x86)\arcgis\desktop10.2\ArcToolbox\Toolboxes\Data Management Tools.tbx\CalculateField" Date="20160515" Time="134535">CalculateField ATL_1x1km_others LC_type 1 VB #</Process><Process ToolSource="c:\program files (x86)\arcgis\desktop10.2\ArcToolbox\Toolboxes\Data Management Tools.tbx\CalculateField" Date="20160515" Time="134615">CalculateField ATL_1x1km_others LC_type 7 VB #</Process><Process ToolSource="c:\program files (x86)\arcgis\desktop10.2\ArcToolbox\Toolboxes\Data Management Tools.tbx\CalculateField" Date="20160515" Time="134636">CalculateField ATL_1x1km_others LC_type 1 VB #</Process><Process ToolSource="c:\program files (x86)\arcgis\desktop10.2\ArcToolbox\Toolboxes\Data Management Tools.tbx\CalculateField" Date="20160515" Time="134645">CalculateField ATL_1x1km_others LC_type 3 VB #</Process><Process ToolSource="c:\program files (x86)\arcgis\desktop10.2\ArcToolbox\Toolboxes\Data Management Tools.tbx\CalculateField" Date="20160515" Time="134710">CalculateField ATL_1x1km_others LC_type 1 VB #</Process><Process ToolSource="c:\program files (x86)\arcgis\desktop10.2\ArcToolbox\Toolboxes\Data Management Tools.tbx\CalculateField" Date="20160515" Time="152134">CalculateField ATL_1x1km_others LC_type 7 VB #</Process><Process ToolSource="c:\program files (x86)\arcgis\desktop10.2\ArcToolbox\Toolboxes\Data Management Tools.tbx\CalculateField" Date="20160515" Time="152154">CalculateField ATL_1x1km_others LC_type 7 VB #</Process><Process ToolSource="c:\program files (x86)\arcgis\desktop10.2\ArcToolbox\Toolboxes\Data Management Tools.tbx\CalculateField" Date="20160515" Time="152232">CalculateField ATL_1x1km_others LC_type 1 VB #</Process><Process ToolSource="c:\program files (x86)\arcgis\desktop10.2\ArcToolbox\Toolboxes\Data Management Tools.tbx\CalculateField" Date="20160515" Time="152259">CalculateField ATL_1x1km_others LC_type 3 VB #</Process><Process ToolSource="c:\program files (x86)\arcgis\desktop10.2\ArcToolbox\Toolboxes\Data Management Tools.tbx\CalculateField" Date="20160515" Time="152329">CalculateField ATL_1x1km_others LC_type 1 VB #</Process><Process ToolSource="c:\program files (x86)\arcgis\desktop10.2\ArcToolbox\Toolboxes\Data Management Tools.tbx\CalculateField" Date="20160515" Time="152732">CalculateField ATL_1x1km_others LC_type 7 VB #</Process><Process ToolSource="c:\program files (x86)\arcgis\desktop10.2\ArcToolbox\Toolboxes\Data Management Tools.tbx\CalculateField" Date="20160515" Time="152744">CalculateField ATL_1x1km_others LC_type 1 VB #</Process><Process ToolSource="c:\program files (x86)\arcgis\desktop10.2\ArcToolbox\Toolboxes\Data Management Tools.tbx\CalculateField" Date="20160515" Time="152803">CalculateField ATL_1x1km_others LC_type 1 VB #</Process><Process ToolSource="c:\program files (x86)\arcgis\desktop10.2\ArcToolbox\Toolboxes\Data Management Tools.tbx\CalculateField" Date="20160515" Time="152824">CalculateField ATL_1x1km_others LC_type 1 VB #</Process><Process ToolSource="c:\program files (x86)\arcgis\desktop10.2\ArcToolbox\Toolboxes\Data Management Tools.tbx\CalculateField" Date="20160515" Time="153901">CalculateField ATL_1x1km_others LC_type 7 VB #</Process><Process ToolSource="c:\program files (x86)\arcgis\desktop10.2\ArcToolbox\Toolboxes\Data Management Tools.tbx\CalculateField" Date="20160515" Time="153913">CalculateField ATL_1x1km_others LC_type 6 VB #</Process><Process ToolSource="c:\program files (x86)\arcgis\desktop10.2\ArcToolbox\Toolboxes\Data Management Tools.tbx\CalculateField" Date="20160515" Time="153946">CalculateField ATL_1x1km_others LC_type 3 VB #</Process><Process ToolSource="c:\program files (x86)\arcgis\desktop10.2\ArcToolbox\Toolboxes\Data Management Tools.tbx\CalculateField" Date="20160515" Time="154015">CalculateField ATL_1x1km_others LC_type 10 VB #</Process><Process ToolSource="c:\program files (x86)\arcgis\desktop10.2\ArcToolbox\Toolboxes\Data Management Tools.tbx\CalculateField" Date="20160515" Time="154026">CalculateField ATL_1x1km_others LC_type 4 VB #</Process><Process ToolSource="c:\program files (x86)\arcgis\desktop10.2\ArcToolbox\Toolboxes\Data Management Tools.tbx\CalculateField" Date="20160515" Time="154101">CalculateField ATL_1x1km_others LC_type 1 VB #</Process><Process ToolSource="c:\program files (x86)\arcgis\desktop10.2\ArcToolbox\Toolboxes\Data Management Tools.tbx\CalculateField" Date="20160515" Time="154112">CalculateField ATL_1x1km_others LC_type 3 VB #</Process><Process ToolSource="c:\program files (x86)\arcgis\desktop10.2\ArcToolbox\Toolboxes\Data Management Tools.tbx\CalculateField" Date="20160515" Time="154123">CalculateField ATL_1x1km_others LC_type 7 VB #</Process><Process ToolSource="c:\program files (x86)\arcgis\desktop10.2\ArcToolbox\Toolboxes\Data Management Tools.tbx\CalculateField" Date="20160515" Time="154140">CalculateField ATL_1x1km_others LC_type 1 VB #</Process><Process ToolSource="c:\program files (x86)\arcgis\desktop10.2\ArcToolbox\Toolboxes\Data Management Tools.tbx\CalculateField" Date="20160515" Time="154151">CalculateField ATL_1x1km_others LC_type 7 VB #</Process><Process ToolSource="c:\program files (x86)\arcgis\desktop10.2\ArcToolbox\Toolboxes\Data Management Tools.tbx\CalculateField" Date="20160515" Time="154202">CalculateField ATL_1x1km_others LC_type 3 VB #</Process><Process ToolSource="c:\program files (x86)\arcgis\desktop10.2\ArcToolbox\Toolboxes\Data Management Tools.tbx\CalculateField" Date="20160515" Time="155311">CalculateField ATL_1x1km_others LC_type 7 VB #</Process><Process ToolSource="c:\program files (x86)\arcgis\desktop10.2\ArcToolbox\Toolboxes\Data Management Tools.tbx\CalculateField" Date="20160515" Time="155420">CalculateField ATL_1x1km_others LC_type 3 VB #</Process><Process ToolSource="c:\program files (x86)\arcgis\desktop10.2\ArcToolbox\Toolboxes\Data Management Tools.tbx\CalculateField" Date="20160515" Time="155442">CalculateField ATL_1x1km_others LC_type 4 VB #</Process><Process ToolSource="c:\program files (x86)\arcgis\desktop10.2\ArcToolbox\Toolboxes\Data Management Tools.tbx\CalculateField" Date="20160515" Time="155511">CalculateField ATL_1x1km_others LC_type 4 VB #</Process><Process ToolSource="c:\program files (x86)\arcgis\desktop10.2\ArcToolbox\Toolboxes\Data Management Tools.tbx\CalculateField" Date="20160515" Time="155543">CalculateField ATL_1x1km_others LC_type 1 VB #</Process><Process ToolSource="c:\program files (x86)\arcgis\desktop10.2\ArcToolbox\Toolboxes\Data Management Tools.tbx\CalculateField" Date="20160515" Time="155603">CalculateField ATL_1x1km_others LC_type 7 VB #</Process><Process ToolSource="c:\program files (x86)\arcgis\desktop10.2\ArcToolbox\Toolboxes\Data Management Tools.tbx\CalculateField" Date="20160515" Time="155614">CalculateField ATL_1x1km_others LC_type 3 VB #</Process><Process ToolSource="c:\program files (x86)\arcgis\desktop10.2\ArcToolbox\Toolboxes\Data Management Tools.tbx\CalculateField" Date="20160515" Time="155640">CalculateField ATL_1x1km_others LC_type 3 VB #</Process><Process ToolSource="c:\program files (x86)\arcgis\desktop10.2\ArcToolbox\Toolboxes\Data Management Tools.tbx\CalculateField" Date="20160515" Time="155654">CalculateField ATL_1x1km_others LC_type 7 VB #</Process><Process ToolSource="c:\program files (x86)\arcgis\desktop10.2\ArcToolbox\Toolboxes\Data Management Tools.tbx\CalculateField" Date="20160515" Time="155707">CalculateField ATL_1x1km_others LC_type 4 VB #</Process><Process ToolSource="c:\program files (x86)\arcgis\desktop10.2\ArcToolbox\Toolboxes\Data Management Tools.tbx\CalculateField" Date="20160515" Time="155733">CalculateField ATL_1x1km_others LC_type 1 VB #</Process><Process ToolSource="c:\program files (x86)\arcgis\desktop10.2\ArcToolbox\Toolboxes\Data Management Tools.tbx\CalculateField" Date="20160515" Time="155740">CalculateField ATL_1x1km_others LC_type 4 VB #</Process><Process ToolSource="c:\program files (x86)\arcgis\desktop10.2\ArcToolbox\Toolboxes\Data Management Tools.tbx\CalculateField" Date="20160515" Time="164144">CalculateField ATL_1x1km_others LC_type 2 VB #</Process><Process ToolSource="c:\program files (x86)\arcgis\desktop10.2\ArcToolbox\Toolboxes\Data Management Tools.tbx\CalculateField" Date="20160515" Time="164204">CalculateField ATL_1x1km_others LC_type 4 VB #</Process><Process ToolSource="c:\program files (x86)\arcgis\desktop10.2\ArcToolbox\Toolboxes\Data Management Tools.tbx\CalculateField" Date="20160515" Time="164236">CalculateField ATL_1x1km_others LC_type 7 VB #</Process><Process ToolSource="c:\program files (x86)\arcgis\desktop10.2\ArcToolbox\Toolboxes\Data Management Tools.tbx\CalculateField" Date="20160515" Time="164336">CalculateField ATL_1x1km_others LC_type 7 VB #</Process><Process ToolSource="c:\program files (x86)\arcgis\desktop10.2\ArcToolbox\Toolboxes\Data Management Tools.tbx\CalculateField" Date="20160515" Time="164351">CalculateField ATL_1x1km_others LC_type 4 VB #</Process><Process ToolSource="c:\program files (x86)\arcgis\desktop10.2\ArcToolbox\Toolboxes\Data Management Tools.tbx\CalculateField" Date="20160515" Time="164410">CalculateField ATL_1x1km_others LC_type 1 VB #</Process><Process ToolSource="c:\program files (x86)\arcgis\desktop10.2\ArcToolbox\Toolboxes\Data Management Tools.tbx\CalculateField" Date="20160515" Time="164537">CalculateField ATL_1x1km_others LC_type 1 VB #</Process><Process ToolSource="c:\program files (x86)\arcgis\desktop10.2\ArcToolbox\Toolboxes\Data Management Tools.tbx\CalculateField" Date="20160515" Time="164556">CalculateField ATL_1x1km_others LC_type 7 VB #</Process><Process ToolSource="c:\program files (x86)\arcgis\desktop10.2\ArcToolbox\Toolboxes\Data Management Tools.tbx\CalculateField" Date="20160515" Time="164645">CalculateField ATL_1x1km_others LC_type 7 VB #</Process><Process ToolSource="c:\program files (x86)\arcgis\desktop10.2\ArcToolbox\Toolboxes\Data Management Tools.tbx\CalculateField" Date="20160515" Time="164727">CalculateField ATL_1x1km_others LC_type 1 VB #</Process><Process ToolSource="c:\program files (x86)\arcgis\desktop10.2\ArcToolbox\Toolboxes\Data Management Tools.tbx\CalculateField" Date="20160515" Time="164812">CalculateField ATL_1x1km_others LC_type 4 VB #</Process><Process ToolSource="c:\program files (x86)\arcgis\desktop10.2\ArcToolbox\Toolboxes\Data Management Tools.tbx\CalculateField" Date="20160515" Time="164826">CalculateField ATL_1x1km_others LC_type 1 VB #</Process><Process ToolSource="c:\program files (x86)\arcgis\desktop10.2\ArcToolbox\Toolboxes\Data Management Tools.tbx\CalculateField" Date="20160515" Time="165006">CalculateField ATL_1x1km_others LC_type 7 VB #</Process><Process ToolSource="c:\program files (x86)\arcgis\desktop10.2\ArcToolbox\Toolboxes\Data Management Tools.tbx\CalculateField" Date="20160515" Time="165031">CalculateField ATL_1x1km_others LC_type 7 VB #</Process><Process ToolSource="c:\program files (x86)\arcgis\desktop10.2\ArcToolbox\Toolboxes\Data Management Tools.tbx\CalculateField" Date="20160515" Time="165121">CalculateField ATL_1x1km_others LC_type 1 VB #</Process><Process ToolSource="c:\program files (x86)\arcgis\desktop10.2\ArcToolbox\Toolboxes\Data Management Tools.tbx\CalculateField" Date="20160515" Time="165202">CalculateField ATL_1x1km_others LC_type 4 VB #</Process><Process ToolSource="c:\program files (x86)\arcgis\desktop10.2\ArcToolbox\Toolboxes\Data Management Tools.tbx\CalculateField" Date="20160515" Time="165211">CalculateField ATL_1x1km_others LC_type 4 VB #</Process><Process ToolSource="c:\program files (x86)\arcgis\desktop10.2\ArcToolbox\Toolboxes\Data Management Tools.tbx\CalculateField" Date="20160515" Time="165230">CalculateField ATL_1x1km_others LC_type 1 VB #</Process><Process ToolSource="c:\program files (x86)\arcgis\desktop10.2\ArcToolbox\Toolboxes\Data Management Tools.tbx\CalculateField" Date="20160515" Time="165239">CalculateField ATL_1x1km_others LC_type 2 VB #</Process><Process ToolSource="c:\program files (x86)\arcgis\desktop10.2\ArcToolbox\Toolboxes\Data Management Tools.tbx\CalculateField" Date="20160516" Time="181613">CalculateField ATL_1x1km_others LC_type 4 VB #</Process><Process ToolSource="c:\program files (x86)\arcgis\desktop10.2\ArcToolbox\Toolboxes\Data Management Tools.tbx\CalculateField" Date="20160516" Time="181734">CalculateField ATL_1x1km_others LC_type 4 VB #</Process><Process ToolSource="c:\program files (x86)\arcgis\desktop10.2\ArcToolbox\Toolboxes\Data Management Tools.tbx\CalculateField" Date="20160516" Time="181758">CalculateField ATL_1x1km_others LC_type 7 VB #</Process><Process ToolSource="c:\program files (x86)\arcgis\desktop10.2\ArcToolbox\Toolboxes\Data Management Tools.tbx\CalculateField" Date="20160516" Time="181944">CalculateField ATL_1x1km_others LC_type 7 VB #</Process><Process ToolSource="c:\program files (x86)\arcgis\desktop10.2\ArcToolbox\Toolboxes\Data Management Tools.tbx\CalculateField" Date="20160516" Time="182102">CalculateField ATL_1x1km_others LC_type 7 VB #</Process><Process ToolSource="c:\program files (x86)\arcgis\desktop10.2\ArcToolbox\Toolboxes\Data Management Tools.tbx\CalculateField" Date="20160516" Time="182219">CalculateField ATL_1x1km_others LC_type 7 VB #</Process><Process ToolSource="c:\program files (x86)\arcgis\desktop10.2\ArcToolbox\Toolboxes\Data Management Tools.tbx\CalculateField" Date="20160516" Time="182317">CalculateField ATL_1x1km_others LC_type 1 VB #</Process><Process ToolSource="c:\program files (x86)\arcgis\desktop10.2\ArcToolbox\Toolboxes\Data Management Tools.tbx\CalculateField" Date="20160516" Time="182402">CalculateField ATL_1x1km_others LC_type 7 VB #</Process><Process ToolSource="c:\program files (x86)\arcgis\desktop10.2\ArcToolbox\Toolboxes\Data Management Tools.tbx\CalculateField" Date="20160516" Time="182412">CalculateField ATL_1x1km_others LC_type 4 VB #</Process><Process ToolSource="c:\program files (x86)\arcgis\desktop10.2\ArcToolbox\Toolboxes\Data Management Tools.tbx\CalculateField" Date="20160516" Time="182420">CalculateField ATL_1x1km_others LC_type 7 VB #</Process><Process ToolSource="c:\program files (x86)\arcgis\desktop10.2\ArcToolbox\Toolboxes\Data Management Tools.tbx\CalculateField" Date="20160516" Time="182445">CalculateField ATL_1x1km_others LC_type 3 VB #</Process><Process ToolSource="c:\program files (x86)\arcgis\desktop10.2\ArcToolbox\Toolboxes\Data Management Tools.tbx\CalculateField" Date="20160516" Time="182453">CalculateField ATL_1x1km_others LC_type 10 VB #</Process><Process ToolSource="c:\program files (x86)\arcgis\desktop10.2\ArcToolbox\Toolboxes\Data Management Tools.tbx\CalculateField" Date="20160516" Time="182505">CalculateField ATL_1x1km_others LC_type 1 VB #</Process><Process ToolSource="c:\program files (x86)\arcgis\desktop10.2\ArcToolbox\Toolboxes\Data Management Tools.tbx\CalculateField" Date="20160516" Time="182518">CalculateField ATL_1x1km_others LC_type 7 VB #</Process><Process ToolSource="c:\program files (x86)\arcgis\desktop10.2\ArcToolbox\Toolboxes\Data Management Tools.tbx\CalculateField" Date="20160516" Time="182608">CalculateField ATL_1x1km_others LC_type 1 VB #</Process><Process ToolSource="c:\program files (x86)\arcgis\desktop10.2\ArcToolbox\Toolboxes\Data Management Tools.tbx\CalculateField" Date="20160516" Time="182622">CalculateField ATL_1x1km_others LC_type 7 VB #</Process><Process ToolSource="c:\program files (x86)\arcgis\desktop10.2\ArcToolbox\Toolboxes\Data Management Tools.tbx\CalculateField" Date="20160516" Time="182649">CalculateField ATL_1x1km_others LC_type 3 VB #</Process><Process ToolSource="c:\program files (x86)\arcgis\desktop10.2\ArcToolbox\Toolboxes\Data Management Tools.tbx\CalculateField" Date="20160516" Time="182709">CalculateField ATL_1x1km_others LC_type 1 VB #</Process><Process ToolSource="c:\program files (x86)\arcgis\desktop10.2\ArcToolbox\Toolboxes\Data Management Tools.tbx\CalculateField" Date="20160518" Time="180728">CalculateField ATL_1x1km_others LC_type 4 VB #</Process><Process ToolSource="c:\program files (x86)\arcgis\desktop10.2\ArcToolbox\Toolboxes\Data Management Tools.tbx\CalculateField" Date="20160518" Time="180742">CalculateField ATL_1x1km_others LC_type 4 VB #</Process><Process ToolSource="c:\program files (x86)\arcgis\desktop10.2\ArcToolbox\Toolboxes\Data Management Tools.tbx\CalculateField" Date="20160518" Time="180752">CalculateField ATL_1x1km_others LC_type 9 VB #</Process><Process ToolSource="c:\program files (x86)\arcgis\desktop10.2\ArcToolbox\Toolboxes\Data Management Tools.tbx\CalculateField" Date="20160518" Time="180801">CalculateField ATL_1x1km_others LC_type 2 VB #</Process><Process ToolSource="c:\program files (x86)\arcgis\desktop10.2\ArcToolbox\Toolboxes\Data Management Tools.tbx\CalculateField" Date="20160518" Time="180851">CalculateField ATL_1x1km_others LC_type 7 VB #</Process><Process ToolSource="c:\program files (x86)\arcgis\desktop10.2\ArcToolbox\Toolboxes\Data Management Tools.tbx\CalculateField" Date="20160518" Time="180901">CalculateField ATL_1x1km_others LC_type 7 VB #</Process><Process ToolSource="c:\program files (x86)\arcgis\desktop10.2\ArcToolbox\Toolboxes\Data Management Tools.tbx\CalculateField" Date="20160518" Time="180937">CalculateField ATL_1x1km_others LC_type 1 VB #</Process><Process ToolSource="c:\program files (x86)\arcgis\desktop10.2\ArcToolbox\Toolboxes\Data Management Tools.tbx\CalculateField" Date="20160518" Time="181118">CalculateField ATL_1x1km_others LC_type 7 VB #</Process><Process ToolSource="c:\program files (x86)\arcgis\desktop10.2\ArcToolbox\Toolboxes\Data Management Tools.tbx\CalculateField" Date="20160518" Time="181138">CalculateField ATL_1x1km_others LC_type 1 VB #</Process><Process ToolSource="c:\program files (x86)\arcgis\desktop10.2\ArcToolbox\Toolboxes\Data Management Tools.tbx\CalculateField" Date="20160518" Time="181247">CalculateField ATL_1x1km_others LC_type 1 VB #</Process><Process ToolSource="c:\program files (x86)\arcgis\desktop10.2\ArcToolbox\Toolboxes\Data Management Tools.tbx\CalculateField" Date="20160518" Time="181317">CalculateField ATL_1x1km_others LC_type 1 VB #</Process><Process ToolSource="c:\program files (x86)\arcgis\desktop10.2\ArcToolbox\Toolboxes\Data Management Tools.tbx\CalculateField" Date="20160518" Time="181325">CalculateField ATL_1x1km_others LC_type 4 VB #</Process><Process ToolSource="c:\program files (x86)\arcgis\desktop10.2\ArcToolbox\Toolboxes\Data Management Tools.tbx\CalculateField" Date="20160518" Time="181410">CalculateField ATL_1x1km_others Shape 1 VB #</Process><Process ToolSource="c:\program files (x86)\arcgis\desktop10.2\ArcToolbox\Toolboxes\Data Management Tools.tbx\CalculateField" Date="20160518" Time="181421">CalculateField ATL_1x1km_others LC_type 7 VB #</Process><Process ToolSource="c:\program files (x86)\arcgis\desktop10.2\ArcToolbox\Toolboxes\Data Management Tools.tbx\CalculateField" Date="20160518" Time="181448">CalculateField ATL_1x1km_others LC_type 1 VB #</Process><Process ToolSource="c:\program files (x86)\arcgis\desktop10.2\ArcToolbox\Toolboxes\Data Management Tools.tbx\CalculateField" Date="20160518" Time="181456">CalculateField ATL_1x1km_others LC_type 1 VB #</Process><Process ToolSource="c:\program files (x86)\arcgis\desktop10.2\ArcToolbox\Toolboxes\Data Management Tools.tbx\CalculateField" Date="20160518" Time="181525">CalculateField ATL_1x1km_others LC_type 7 VB #</Process><Process ToolSource="c:\program files (x86)\arcgis\desktop10.2\ArcToolbox\Toolboxes\Data Management Tools.tbx\CalculateField" Date="20160518" Time="181545">CalculateField ATL_1x1km_others LC_type 1 VB #</Process><Process ToolSource="c:\program files (x86)\arcgis\desktop10.2\ArcToolbox\Toolboxes\Data Management Tools.tbx\CalculateField" Date="20160518" Time="190335">CalculateField ATL_1x1km_others LC_type 7 VB #</Process><Process ToolSource="c:\program files (x86)\arcgis\desktop10.2\ArcToolbox\Toolboxes\Data Management Tools.tbx\CalculateField" Date="20160518" Time="190403">CalculateField ATL_1x1km_others LC_type 4 VB #</Process><Process ToolSource="c:\program files (x86)\arcgis\desktop10.2\ArcToolbox\Toolboxes\Data Management Tools.tbx\CalculateField" Date="20160518" Time="190441">CalculateField ATL_1x1km_others LC_type 1 VB #</Process><Process ToolSource="c:\program files (x86)\arcgis\desktop10.2\ArcToolbox\Toolboxes\Data Management Tools.tbx\CalculateField" Date="20160518" Time="190516">CalculateField ATL_1x1km_others LC_type 3 VB #</Process><Process ToolSource="c:\program files (x86)\arcgis\desktop10.2\ArcToolbox\Toolboxes\Data Management Tools.tbx\CalculateField" Date="20160518" Time="190526">CalculateField ATL_1x1km_others LC_type 10 VB #</Process><Process ToolSource="c:\program files (x86)\arcgis\desktop10.2\ArcToolbox\Toolboxes\Data Management Tools.tbx\CalculateField" Date="20160518" Time="190547">CalculateField ATL_1x1km_others LC_type 4 VB #</Process><Process ToolSource="c:\program files (x86)\arcgis\desktop10.2\ArcToolbox\Toolboxes\Data Management Tools.tbx\CalculateField" Date="20160518" Time="190625">CalculateField ATL_1x1km_others LC_type 1 VB #</Process><Process ToolSource="c:\program files (x86)\arcgis\desktop10.2\ArcToolbox\Toolboxes\Data Management Tools.tbx\CalculateField" Date="20160518" Time="190650">CalculateField ATL_1x1km_others LC_type 3 VB #</Process><Process ToolSource="c:\program files (x86)\arcgis\desktop10.2\ArcToolbox\Toolboxes\Data Management Tools.tbx\CalculateField" Date="20160518" Time="190702">CalculateField ATL_1x1km_others LC_type 8 VB #</Process><Process ToolSource="c:\program files (x86)\arcgis\desktop10.2\ArcToolbox\Toolboxes\Data Management Tools.tbx\CalculateField" Date="20160518" Time="190714">CalculateField ATL_1x1km_others LC_type 7 VB #</Process><Process ToolSource="c:\program files (x86)\arcgis\desktop10.2\ArcToolbox\Toolboxes\Data Management Tools.tbx\CalculateField" Date="20160518" Time="190726">CalculateField ATL_1x1km_others LC_type 1 VB #</Process><Process ToolSource="c:\program files (x86)\arcgis\desktop10.2\ArcToolbox\Toolboxes\Data Management Tools.tbx\CalculateField" Date="20160518" Time="192737">CalculateField ATL_1x1km_others LC_type 4 VB #</Process><Process ToolSource="c:\program files (x86)\arcgis\desktop10.2\ArcToolbox\Toolboxes\Data Management Tools.tbx\CalculateField" Date="20160518" Time="192747">CalculateField ATL_1x1km_others LC_type 8 VB #</Process><Process ToolSource="c:\program files (x86)\arcgis\desktop10.2\ArcToolbox\Toolboxes\Data Management Tools.tbx\CalculateField" Date="20160518" Time="192759">CalculateField ATL_1x1km_others LC_type 2 VB #</Process><Process ToolSource="c:\program files (x86)\arcgis\desktop10.2\ArcToolbox\Toolboxes\Data Management Tools.tbx\CalculateField" Date="20160518" Time="192817">CalculateField ATL_1x1km_others LC_type 7 VB #</Process><Process ToolSource="c:\program files (x86)\arcgis\desktop10.2\ArcToolbox\Toolboxes\Data Management Tools.tbx\CalculateField" Date="20160519" Time="122609">CalculateField ATL_1x1km_others LC_type 7 VB #</Process><Process ToolSource="c:\program files (x86)\arcgis\desktop10.2\ArcToolbox\Toolboxes\Data Management Tools.tbx\CalculateField" Date="20160519" Time="122700">CalculateField ATL_1x1km_others LC_type 1 VB #</Process><Process ToolSource="c:\program files (x86)\arcgis\desktop10.2\ArcToolbox\Toolboxes\Data Management Tools.tbx\CalculateField" Date="20160519" Time="122719">CalculateField ATL_1x1km_others LC_type 3 VB #</Process><Process ToolSource="c:\program files (x86)\arcgis\desktop10.2\ArcToolbox\Toolboxes\Data Management Tools.tbx\CalculateField" Date="20160519" Time="122748">CalculateField ATL_1x1km_others LC_type 1 VB #</Process><Process ToolSource="c:\program files (x86)\arcgis\desktop10.2\ArcToolbox\Toolboxes\Data Management Tools.tbx\CalculateField" Date="20160519" Time="131334">CalculateField ATL_1x1km_others LC_type 7 VB #</Process><Process ToolSource="c:\program files (x86)\arcgis\desktop10.2\ArcToolbox\Toolboxes\Data Management Tools.tbx\CalculateField" Date="20160519" Time="131351">CalculateField ATL_1x1km_others LC_type 4 VB #</Process><Process ToolSource="c:\program files (x86)\arcgis\desktop10.2\ArcToolbox\Toolboxes\Data Management Tools.tbx\CalculateField" Date="20160519" Time="131412">CalculateField ATL_1x1km_others LC_type 1 VB #</Process><Process ToolSource="c:\program files (x86)\arcgis\desktop10.2\ArcToolbox\Toolboxes\Data Management Tools.tbx\CalculateField" Date="20160519" Time="131423">CalculateField ATL_1x1km_others LC_type 1 VB #</Process><Process ToolSource="c:\program files (x86)\arcgis\desktop10.2\ArcToolbox\Toolboxes\Data Management Tools.tbx\CalculateField" Date="20160519" Time="131437">CalculateField ATL_1x1km_others LC_type 3 VB #</Process><Process ToolSource="c:\program files (x86)\arcgis\desktop10.2\ArcToolbox\Toolboxes\Data Management Tools.tbx\CalculateField" Date="20160519" Time="134030">CalculateField ATL_1x1km_others LC_type 7 VB #</Process><Process ToolSource="c:\program files (x86)\arcgis\desktop10.2\ArcToolbox\Toolboxes\Data Management Tools.tbx\CalculateField" Date="20160519" Time="134116">CalculateField ATL_1x1km_others LC_type 1 VB #</Process><Process ToolSource="c:\program files (x86)\arcgis\desktop10.2\ArcToolbox\Toolboxes\Data Management Tools.tbx\CalculateField" Date="20160519" Time="134144">CalculateField ATL_1x1km_others LC_type 1 VB #</Process><Process ToolSource="c:\program files (x86)\arcgis\desktop10.2\ArcToolbox\Toolboxes\Data Management Tools.tbx\CalculateField" Date="20160519" Time="134157">CalculateField ATL_1x1km_others LC_type 4 VB #</Process><Process ToolSource="c:\program files (x86)\arcgis\desktop10.2\ArcToolbox\Toolboxes\Data Management Tools.tbx\CalculateField" Date="20160519" Time="134212">CalculateField ATL_1x1km_others LC_type 6 VB #</Process><Process ToolSource="c:\program files (x86)\arcgis\desktop10.2\ArcToolbox\Toolboxes\Data Management Tools.tbx\CalculateField" Date="20160519" Time="134221">CalculateField ATL_1x1km_others LC_type 5 VB #</Process><Process ToolSource="c:\program files (x86)\arcgis\desktop10.2\ArcToolbox\Toolboxes\Data Management Tools.tbx\CalculateField" Date="20160519" Time="134236">CalculateField ATL_1x1km_others LC_type 1 VB #</Process><Process ToolSource="c:\program files (x86)\arcgis\desktop10.2\ArcToolbox\Toolboxes\Data Management Tools.tbx\CalculateField" Date="20160519" Time="134654">CalculateField ATL_1x1km_others LC_type 7 VB #</Process><Process ToolSource="c:\program files (x86)\arcgis\desktop10.2\ArcToolbox\Toolboxes\Data Management Tools.tbx\CalculateField" Date="20160519" Time="134702">CalculateField ATL_1x1km_others LC_type 8 VB #</Process><Process ToolSource="c:\program files (x86)\arcgis\desktop10.2\ArcToolbox\Toolboxes\Data Management Tools.tbx\CalculateField" Date="20160519" Time="134719">CalculateField ATL_1x1km_others LC_type 4 VB #</Process><Process ToolSource="c:\program files (x86)\arcgis\desktop10.2\ArcToolbox\Toolboxes\Data Management Tools.tbx\CalculateField" Date="20160519" Time="134757">CalculateField ATL_1x1km_others LC_type 6 VB #</Process><Process ToolSource="c:\program files (x86)\arcgis\desktop10.2\ArcToolbox\Toolboxes\Data Management Tools.tbx\CalculateField" Date="20160519" Time="134818">CalculateField ATL_1x1km_others LC_type 1 VB #</Process><Process ToolSource="c:\program files (x86)\arcgis\desktop10.2\ArcToolbox\Toolboxes\Data Management Tools.tbx\CalculateField" Date="20160519" Time="143243">CalculateField ATL_1x1km_others LC_type 8 VB #</Process><Process ToolSource="c:\program files (x86)\arcgis\desktop10.2\ArcToolbox\Toolboxes\Data Management Tools.tbx\CalculateField" Date="20160519" Time="143257">CalculateField ATL_1x1km_others LC_type 2 VB #</Process><Process ToolSource="c:\program files (x86)\arcgis\desktop10.2\ArcToolbox\Toolboxes\Data Management Tools.tbx\CalculateField" Date="20160519" Time="143324">CalculateField ATL_1x1km_others LC_type 4 VB #</Process><Process ToolSource="c:\program files (x86)\arcgis\desktop10.2\ArcToolbox\Toolboxes\Data Management Tools.tbx\CalculateField" Date="20160519" Time="143347">CalculateField ATL_1x1km_others LC_type 4 VB #</Process><Process ToolSource="c:\program files (x86)\arcgis\desktop10.2\ArcToolbox\Toolboxes\Data Management Tools.tbx\CalculateField" Date="20160519" Time="143642">CalculateField ATL_1x1km_others LC_type 7 VB #</Process><Process ToolSource="c:\program files (x86)\arcgis\desktop10.2\ArcToolbox\Toolboxes\Data Management Tools.tbx\CalculateField" Date="20160519" Time="143650">CalculateField ATL_1x1km_others LC_type 1 VB #</Process><Process ToolSource="c:\program files (x86)\arcgis\desktop10.2\ArcToolbox\Toolboxes\Data Management Tools.tbx\CalculateField" Date="20160519" Time="143736">CalculateField ATL_1x1km_others LC_type 7 VB #</Process><Process ToolSource="c:\program files (x86)\arcgis\desktop10.2\ArcToolbox\Toolboxes\Data Management Tools.tbx\CalculateField" Date="20160519" Time="143947">CalculateField ATL_1x1km_others LC_type 7 VB #</Process><Process ToolSource="c:\program files (x86)\arcgis\desktop10.2\ArcToolbox\Toolboxes\Data Management Tools.tbx\CalculateField" Date="20160519" Time="144049">CalculateField ATL_1x1km_others LC_type 1 VB #</Process><Process ToolSource="c:\program files (x86)\arcgis\desktop10.2\ArcToolbox\Toolboxes\Data Management Tools.tbx\CalculateField" Date="20160519" Time="144112">CalculateField ATL_1x1km_others LC_type 3 VB #</Process><Process ToolSource="c:\program files (x86)\arcgis\desktop10.2\ArcToolbox\Toolboxes\Data Management Tools.tbx\CalculateField" Date="20160519" Time="144142">CalculateField ATL_1x1km_others LC_type 1 VB #</Process><Process ToolSource="c:\program files (x86)\arcgis\desktop10.2\ArcToolbox\Toolboxes\Data Management Tools.tbx\CalculateField" Date="20160519" Time="144205">CalculateField ATL_1x1km_others LC_type 7 VB #</Process><Process ToolSource="c:\program files (x86)\arcgis\desktop10.2\ArcToolbox\Toolboxes\Data Management Tools.tbx\CalculateField" Date="20160519" Time="144215">CalculateField ATL_1x1km_others LC_type 1 VB #</Process><Process ToolSource="c:\program files (x86)\arcgis\desktop10.2\ArcToolbox\Toolboxes\Data Management Tools.tbx\CalculateField" Date="20160519" Time="144400">CalculateField ATL_1x1km_others LC_type 7 VB #</Process><Process ToolSource="c:\program files (x86)\arcgis\desktop10.2\ArcToolbox\Toolboxes\Data Management Tools.tbx\CalculateField" Date="20160519" Time="144412">CalculateField ATL_1x1km_others LC_type 7 VB #</Process><Process ToolSource="c:\program files (x86)\arcgis\desktop10.2\ArcToolbox\Toolboxes\Data Management Tools.tbx\CalculateField" Date="20160520" Time="110321">CalculateField ATL_1x1km_others LC_type 4 VB #</Process><Process ToolSource="c:\program files (x86)\arcgis\desktop10.2\ArcToolbox\Toolboxes\Data Management Tools.tbx\CalculateField" Date="20160520" Time="110330">CalculateField ATL_1x1km_others LC_type 8 VB #</Process><Process ToolSource="c:\program files (x86)\arcgis\desktop10.2\ArcToolbox\Toolboxes\Data Management Tools.tbx\CalculateField" Date="20160520" Time="110416">CalculateField ATL_1x1km_others LC_type 7 VB #</Process><Process ToolSource="c:\program files (x86)\arcgis\desktop10.2\ArcToolbox\Toolboxes\Data Management Tools.tbx\CalculateField" Date="20160520" Time="110547">CalculateField ATL_1x1km_others LC_type 7 VB #</Process><Process ToolSource="c:\program files (x86)\arcgis\desktop10.2\ArcToolbox\Toolboxes\Data Management Tools.tbx\CalculateField" Date="20160520" Time="110616">CalculateField ATL_1x1km_others LC_type 7 VB #</Process><Process ToolSource="c:\program files (x86)\arcgis\desktop10.2\ArcToolbox\Toolboxes\Data Management Tools.tbx\CalculateField" Date="20160520" Time="110724">CalculateField ATL_1x1km_others LC_type 7 VB #</Process><Process ToolSource="c:\program files (x86)\arcgis\desktop10.2\ArcToolbox\Toolboxes\Data Management Tools.tbx\CalculateField" Date="20160520" Time="110802">CalculateField ATL_1x1km_others LC_type 7 VB #</Process><Process ToolSource="c:\program files (x86)\arcgis\desktop10.2\ArcToolbox\Toolboxes\Data Management Tools.tbx\CalculateField" Date="20160520" Time="110832">CalculateField ATL_1x1km_others LC_type 1 VB #</Process><Process ToolSource="c:\program files (x86)\arcgis\desktop10.2\ArcToolbox\Toolboxes\Data Management Tools.tbx\CalculateField" Date="20160520" Time="110842">CalculateField ATL_1x1km_others LC_type 1 VB #</Process><Process ToolSource="c:\program files (x86)\arcgis\desktop10.2\ArcToolbox\Toolboxes\Data Management Tools.tbx\CalculateField" Date="20160520" Time="110850">CalculateField ATL_1x1km_others LC_type 6 VB #</Process><Process ToolSource="c:\program files (x86)\arcgis\desktop10.2\ArcToolbox\Toolboxes\Data Management Tools.tbx\CalculateField" Date="20160520" Time="110920">CalculateField ATL_1x1km_others LC_type 7 VB #</Process><Process ToolSource="c:\program files (x86)\arcgis\desktop10.2\ArcToolbox\Toolboxes\Data Management Tools.tbx\CalculateField" Date="20160520" Time="110927">CalculateField ATL_1x1km_others LC_type 10 VB #</Process><Process ToolSource="c:\program files (x86)\arcgis\desktop10.2\ArcToolbox\Toolboxes\Data Management Tools.tbx\CalculateField" Date="20160520" Time="110942">CalculateField ATL_1x1km_others LC_type 1 VB #</Process><Process ToolSource="c:\program files (x86)\arcgis\desktop10.2\ArcToolbox\Toolboxes\Data Management Tools.tbx\CalculateField" Date="20160520" Time="111015">CalculateField ATL_1x1km_others LC_type 1 VB #</Process><Process ToolSource="c:\program files (x86)\arcgis\desktop10.2\ArcToolbox\Toolboxes\Data Management Tools.tbx\CalculateField" Date="20160520" Time="111025">CalculateField ATL_1x1km_others LC_type 2 VB #</Process><Process ToolSource="c:\program files (x86)\arcgis\desktop10.2\ArcToolbox\Toolboxes\Data Management Tools.tbx\CalculateField" Date="20160520" Time="111042">CalculateField ATL_1x1km_others LC_type 1 VB #</Process><Process ToolSource="c:\program files (x86)\arcgis\desktop10.2\ArcToolbox\Toolboxes\Data Management Tools.tbx\CalculateField" Date="20160520" Time="111050">CalculateField ATL_1x1km_others LC_type 7 VB #</Process><Process ToolSource="c:\program files (x86)\arcgis\desktop10.2\ArcToolbox\Toolboxes\Data Management Tools.tbx\CalculateField" Date="20160520" Time="111058">CalculateField ATL_1x1km_others LC_type 1 VB #</Process><Process ToolSource="c:\program files (x86)\arcgis\desktop10.2\ArcToolbox\Toolboxes\Data Management Tools.tbx\CalculateField" Date="20160520" Time="111117">CalculateField ATL_1x1km_others LC_type 1 VB #</Process><Process ToolSource="c:\program files (x86)\arcgis\desktop10.2\ArcToolbox\Toolboxes\Data Management Tools.tbx\CalculateField" Date="20160520" Time="111125">CalculateField ATL_1x1km_others LC_type 1 VB #</Process><Process ToolSource="c:\program files (x86)\arcgis\desktop10.2\ArcToolbox\Toolboxes\Data Management Tools.tbx\CalculateField" Date="20160520" Time="111135">CalculateField ATL_1x1km_others LC_type 7 VB #</Process><Process ToolSource="c:\program files (x86)\arcgis\desktop10.2\ArcToolbox\Toolboxes\Data Management Tools.tbx\CalculateField" Date="20160520" Time="111204">CalculateField ATL_1x1km_others LC_type 7 VB #</Process><Process ToolSource="c:\program files (x86)\arcgis\desktop10.2\ArcToolbox\Toolboxes\Data Management Tools.tbx\CalculateField" Date="20160520" Time="111218">CalculateField ATL_1x1km_others LC_type 1 VB #</Process><Process ToolSource="c:\program files (x86)\arcgis\desktop10.2\ArcToolbox\Toolboxes\Data Management Tools.tbx\CalculateField" Date="20160520" Time="115200">CalculateField ATL_1x1km_others LC_type 2 VB #</Process><Process ToolSource="c:\program files (x86)\arcgis\desktop10.2\ArcToolbox\Toolboxes\Data Management Tools.tbx\CalculateField" Date="20160520" Time="115210">CalculateField ATL_1x1km_others LC_type 10 VB #</Process><Process ToolSource="c:\program files (x86)\arcgis\desktop10.2\ArcToolbox\Toolboxes\Data Management Tools.tbx\CalculateField" Date="20160520" Time="115609">CalculateField ATL_1x1km_others LC_type 7 VB #</Process><Process ToolSource="c:\program files (x86)\arcgis\desktop10.2\ArcToolbox\Toolboxes\Data Management Tools.tbx\CalculateField" Date="20160520" Time="115631">CalculateField ATL_1x1km_others LC_type 7 VB #</Process><Process ToolSource="c:\program files (x86)\arcgis\desktop10.2\ArcToolbox\Toolboxes\Data Management Tools.tbx\CalculateField" Date="20160520" Time="115702">CalculateField ATL_1x1km_others LC_type 7 VB #</Process><Process ToolSource="c:\program files (x86)\arcgis\desktop10.2\ArcToolbox\Toolboxes\Data Management Tools.tbx\CalculateField" Date="20160520" Time="115716">CalculateField ATL_1x1km_others LC_type 7 VB #</Process><Process ToolSource="c:\program files (x86)\arcgis\desktop10.2\ArcToolbox\Toolboxes\Data Management Tools.tbx\CalculateField" Date="20160520" Time="115740">CalculateField ATL_1x1km_others LC_type 4 VB #</Process><Process ToolSource="c:\program files (x86)\arcgis\desktop10.2\ArcToolbox\Toolboxes\Data Management Tools.tbx\CalculateField" Date="20160520" Time="115749">CalculateField ATL_1x1km_others LC_type 8 VB #</Process><Process ToolSource="c:\program files (x86)\arcgis\desktop10.2\ArcToolbox\Toolboxes\Data Management Tools.tbx\CalculateField" Date="20160520" Time="115822">CalculateField ATL_1x1km_others LC_type 1 VB #</Process><Process ToolSource="c:\program files (x86)\arcgis\desktop10.2\ArcToolbox\Toolboxes\Data Management Tools.tbx\CalculateField" Date="20160520" Time="115843">CalculateField ATL_1x1km_others LC_type 1 VB #</Process><Process ToolSource="c:\program files (x86)\arcgis\desktop10.2\ArcToolbox\Toolboxes\Data Management Tools.tbx\CalculateField" Date="20160520" Time="115856">CalculateField ATL_1x1km_others LC_type 3 VB #</Process><Process ToolSource="c:\program files (x86)\arcgis\desktop10.2\ArcToolbox\Toolboxes\Data Management Tools.tbx\CalculateField" Date="20160520" Time="115917">CalculateField ATL_1x1km_others LC_type 7 VB #</Process><Process ToolSource="c:\program files (x86)\arcgis\desktop10.2\ArcToolbox\Toolboxes\Data Management Tools.tbx\CalculateField" Date="20160520" Time="115924">CalculateField ATL_1x1km_others LC_type 1 VB #</Process><Process ToolSource="c:\program files (x86)\arcgis\desktop10.2\ArcToolbox\Toolboxes\Data Management Tools.tbx\CalculateField" Date="20160520" Time="120144">CalculateField ATL_1x1km_others LC_type 1 VB #</Process><Process ToolSource="c:\program files (x86)\arcgis\desktop10.2\ArcToolbox\Toolboxes\Data Management Tools.tbx\CalculateField" Date="20160520" Time="120210">CalculateField ATL_1x1km_others LC_type 1 VB #</Process><Process ToolSource="c:\program files (x86)\arcgis\desktop10.2\ArcToolbox\Toolboxes\Data Management Tools.tbx\CalculateField" Date="20160520" Time="120221">CalculateField ATL_1x1km_others LC_type 8 VB #</Process><Process ToolSource="c:\program files (x86)\arcgis\desktop10.2\ArcToolbox\Toolboxes\Data Management Tools.tbx\CalculateField" Date="20160520" Time="120233">CalculateField ATL_1x1km_others LC_type 4 VB #</Process><Process ToolSource="c:\program files (x86)\arcgis\desktop10.2\ArcToolbox\Toolboxes\Data Management Tools.tbx\CalculateField" Date="20160520" Time="120333">CalculateField ATL_1x1km_others LC_type 7 VB #</Process><Process ToolSource="c:\program files (x86)\arcgis\desktop10.2\ArcToolbox\Toolboxes\Data Management Tools.tbx\CalculateField" Date="20160520" Time="120345">CalculateField ATL_1x1km_others LC_type 1 VB #</Process><Process ToolSource="c:\program files (x86)\arcgis\desktop10.2\ArcToolbox\Toolboxes\Data Management Tools.tbx\CalculateField" Date="20160520" Time="120352">CalculateField ATL_1x1km_others LC_type 3 VB #</Process><Process ToolSource="c:\program files (x86)\arcgis\desktop10.2\ArcToolbox\Toolboxes\Data Management Tools.tbx\CalculateField" Date="20160520" Time="120406">CalculateField ATL_1x1km_others LC_type 7 VB #</Process><Process ToolSource="c:\program files (x86)\arcgis\desktop10.2\ArcToolbox\Toolboxes\Data Management Tools.tbx\CalculateField" Date="20160520" Time="120420">CalculateField ATL_1x1km_others LC_type 1 VB #</Process><Process ToolSource="c:\program files (x86)\arcgis\desktop10.2\ArcToolbox\Toolboxes\Data Management Tools.tbx\CalculateField" Date="20160520" Time="120515">CalculateField ATL_1x1km_others LC_type 7 VB #</Process><Process ToolSource="c:\program files (x86)\arcgis\desktop10.2\ArcToolbox\Toolboxes\Data Management Tools.tbx\CalculateField" Date="20160520" Time="120541">CalculateField ATL_1x1km_others LC_type 1 VB #</Process><Process ToolSource="c:\program files (x86)\arcgis\desktop10.2\ArcToolbox\Toolboxes\Data Management Tools.tbx\CalculateField" Date="20160520" Time="120551">CalculateField ATL_1x1km_others LC_type 7 VB #</Process><Process ToolSource="c:\program files (x86)\arcgis\desktop10.2\ArcToolbox\Toolboxes\Data Management Tools.tbx\CalculateField" Date="20160520" Time="121011">CalculateField ATL_1x1km_others LC_type 1 VB #</Process><Process ToolSource="c:\program files (x86)\arcgis\desktop10.2\ArcToolbox\Toolboxes\Data Management Tools.tbx\CalculateField" Date="20160521" Time="154257">CalculateField ATL_1x1km_others LC_type 7 VB #</Process><Process ToolSource="c:\program files (x86)\arcgis\desktop10.2\ArcToolbox\Toolboxes\Data Management Tools.tbx\CalculateField" Date="20160521" Time="154339">CalculateField ATL_1x1km_others LC_type 7 VB #</Process><Process ToolSource="c:\program files (x86)\arcgis\desktop10.2\ArcToolbox\Toolboxes\Data Management Tools.tbx\CalculateField" Date="20160521" Time="154353">CalculateField ATL_1x1km_others LC_type 1 VB #</Process><Process ToolSource="c:\program files (x86)\arcgis\desktop10.2\ArcToolbox\Toolboxes\Data Management Tools.tbx\CalculateField" Date="20160521" Time="154523">CalculateField ATL_1x1km_others LC_type 1 VB #</Process><Process ToolSource="c:\program files (x86)\arcgis\desktop10.2\ArcToolbox\Toolboxes\Data Management Tools.tbx\CalculateField" Date="20160521" Time="154554">CalculateField ATL_1x1km_others LC_type 3 VB #</Process><Process ToolSource="c:\program files (x86)\arcgis\desktop10.2\ArcToolbox\Toolboxes\Data Management Tools.tbx\CalculateField" Date="20160521" Time="154611">CalculateField ATL_1x1km_others LC_type 4 VB #</Process><Process ToolSource="c:\program files (x86)\arcgis\desktop10.2\ArcToolbox\Toolboxes\Data Management Tools.tbx\CalculateField" Date="20160521" Time="154618">CalculateField ATL_1x1km_others LC_type 1 VB #</Process><Process ToolSource="c:\program files (x86)\arcgis\desktop10.2\ArcToolbox\Toolboxes\Data Management Tools.tbx\CalculateField" Date="20160521" Time="154644">CalculateField ATL_1x1km_others LC_type 7 VB #</Process><Process ToolSource="c:\program files (x86)\arcgis\desktop10.2\ArcToolbox\Toolboxes\Data Management Tools.tbx\CalculateField" Date="20160521" Time="154700">CalculateField ATL_1x1km_others LC_type 4 VB #</Process><Process ToolSource="c:\program files (x86)\arcgis\desktop10.2\ArcToolbox\Toolboxes\Data Management Tools.tbx\CalculateField" Date="20160521" Time="154719">CalculateField ATL_1x1km_others LC_type 7 VB #</Process><Process ToolSource="c:\program files (x86)\arcgis\desktop10.2\ArcToolbox\Toolboxes\Data Management Tools.tbx\CalculateField" Date="20160521" Time="154756">CalculateField ATL_1x1km_others LC_type 4 VB #</Process><Process ToolSource="c:\program files (x86)\arcgis\desktop10.2\ArcToolbox\Toolboxes\Data Management Tools.tbx\CalculateField" Date="20160521" Time="154832">CalculateField ATL_1x1km_others LC_type 1 VB #</Process><Process ToolSource="c:\program files (x86)\arcgis\desktop10.2\ArcToolbox\Toolboxes\Data Management Tools.tbx\CalculateField" Date="20160521" Time="154845">CalculateField ATL_1x1km_others LC_type 7 VB #</Process><Process ToolSource="c:\program files (x86)\arcgis\desktop10.2\ArcToolbox\Toolboxes\Data Management Tools.tbx\CalculateField" Date="20160521" Time="161310">CalculateField ATL_1x1km_others LC_type 7 VB #</Process><Process ToolSource="c:\program files (x86)\arcgis\desktop10.2\ArcToolbox\Toolboxes\Data Management Tools.tbx\CalculateField" Date="20160521" Time="161343">CalculateField ATL_1x1km_others Shape 7 VB #</Process><Process ToolSource="c:\program files (x86)\arcgis\desktop10.2\ArcToolbox\Toolboxes\Data Management Tools.tbx\CalculateField" Date="20160521" Time="161350">CalculateField ATL_1x1km_others LC_type 7 VB #</Process><Process ToolSource="c:\program files (x86)\arcgis\desktop10.2\ArcToolbox\Toolboxes\Data Management Tools.tbx\CalculateField" Date="20160521" Time="161429">CalculateField ATL_1x1km_others LC_type 3 VB #</Process><Process ToolSource="c:\program files (x86)\arcgis\desktop10.2\ArcToolbox\Toolboxes\Data Management Tools.tbx\CalculateField" Date="20160521" Time="161444">CalculateField ATL_1x1km_others LC_type 4 VB #</Process><Process ToolSource="c:\program files (x86)\arcgis\desktop10.2\ArcToolbox\Toolboxes\Data Management Tools.tbx\CalculateField" Date="20160521" Time="161558">CalculateField ATL_1x1km_others LC_type 1 VB #</Process><Process ToolSource="c:\program files (x86)\arcgis\desktop10.2\ArcToolbox\Toolboxes\Data Management Tools.tbx\CalculateField" Date="20160521" Time="161611">CalculateField ATL_1x1km_others LC_type 4 VB #</Process><Process ToolSource="c:\program files (x86)\arcgis\desktop10.2\ArcToolbox\Toolboxes\Data Management Tools.tbx\CalculateField" Date="20160521" Time="161628">CalculateField ATL_1x1km_others LC_type 7 VB #</Process><Process ToolSource="c:\program files (x86)\arcgis\desktop10.2\ArcToolbox\Toolboxes\Data Management Tools.tbx\CalculateField" Date="20160521" Time="161713">CalculateField ATL_1x1km_others LC_type 1 VB #</Process><Process ToolSource="c:\program files (x86)\arcgis\desktop10.2\ArcToolbox\Toolboxes\Data Management Tools.tbx\CalculateField" Date="20160521" Time="161724">CalculateField ATL_1x1km_others LC_type 8 VB #</Process><Process ToolSource="c:\program files (x86)\arcgis\desktop10.2\ArcToolbox\Toolboxes\Data Management Tools.tbx\CalculateField" Date="20160521" Time="161736">CalculateField ATL_1x1km_others LC_type 4 VB #</Process><Process ToolSource="c:\program files (x86)\arcgis\desktop10.2\ArcToolbox\Toolboxes\Data Management Tools.tbx\CalculateField" Date="20160521" Time="161752">CalculateField ATL_1x1km_others LC_type 3 VB #</Process><Process ToolSource="c:\program files (x86)\arcgis\desktop10.2\ArcToolbox\Toolboxes\Data Management Tools.tbx\CalculateField" Date="20160521" Time="161810">CalculateField ATL_1x1km_others LC_type 1 VB #</Process><Process ToolSource="c:\program files (x86)\arcgis\desktop10.2\ArcToolbox\Toolboxes\Data Management Tools.tbx\CalculateField" Date="20160521" Time="161858">CalculateField ATL_1x1km_others LC_type 4 VB #</Process><Process ToolSource="c:\program files (x86)\arcgis\desktop10.2\ArcToolbox\Toolboxes\Data Management Tools.tbx\CalculateField" Date="20160521" Time="161918">CalculateField ATL_1x1km_others LC_type 3 VB #</Process><Process ToolSource="c:\program files (x86)\arcgis\desktop10.2\ArcToolbox\Toolboxes\Data Management Tools.tbx\CalculateField" Date="20160521" Time="161939">CalculateField ATL_1x1km_others LC_type 3 VB #</Process><Process ToolSource="c:\program files (x86)\arcgis\desktop10.2\ArcToolbox\Toolboxes\Data Management Tools.tbx\CalculateField" Date="20160521" Time="162129">CalculateField ATL_1x1km_others LC_type 1 VB #</Process><Process ToolSource="c:\program files (x86)\arcgis\desktop10.2\ArcToolbox\Toolboxes\Data Management Tools.tbx\CalculateField" Date="20160521" Time="162146">CalculateField ATL_1x1km_others LC_type 7 VB #</Process><Process ToolSource="c:\program files (x86)\arcgis\desktop10.2\ArcToolbox\Toolboxes\Data Management Tools.tbx\CalculateField" Date="20160521" Time="170007">CalculateField ATL_1x1km_others LC_type 7 VB #</Process><Process ToolSource="c:\program files (x86)\arcgis\desktop10.2\ArcToolbox\Toolboxes\Data Management Tools.tbx\CalculateField" Date="20160521" Time="170021">CalculateField ATL_1x1km_others LC_type 7 VB #</Process><Process ToolSource="c:\program files (x86)\arcgis\desktop10.2\ArcToolbox\Toolboxes\Data Management Tools.tbx\CalculateField" Date="20160521" Time="170113">CalculateField ATL_1x1km_others LC_type 7 VB #</Process><Process ToolSource="c:\program files (x86)\arcgis\desktop10.2\ArcToolbox\Toolboxes\Data Management Tools.tbx\CalculateField" Date="20160521" Time="170125">CalculateField ATL_1x1km_others LC_type 4 VB #</Process><Process ToolSource="c:\program files (x86)\arcgis\desktop10.2\ArcToolbox\Toolboxes\Data Management Tools.tbx\CalculateField" Date="20160521" Time="170138">CalculateField ATL_1x1km_others LC_type 8 VB #</Process><Process ToolSource="c:\program files (x86)\arcgis\desktop10.2\ArcToolbox\Toolboxes\Data Management Tools.tbx\CalculateField" Date="20160521" Time="170245">CalculateField ATL_1x1km_others LC_type 1 VB #</Process><Process ToolSource="c:\program files (x86)\arcgis\desktop10.2\ArcToolbox\Toolboxes\Data Management Tools.tbx\CalculateField" Date="20160521" Time="170303">CalculateField ATL_1x1km_others LC_type 1 VB #</Process><Process ToolSource="c:\program files (x86)\arcgis\desktop10.2\ArcToolbox\Toolboxes\Data Management Tools.tbx\CalculateField" Date="20160521" Time="170317">CalculateField ATL_1x1km_others LC_type 1 VB #</Process><Process ToolSource="c:\program files (x86)\arcgis\desktop10.2\ArcToolbox\Toolboxes\Data Management Tools.tbx\CalculateField" Date="20160521" Time="170326">CalculateField ATL_1x1km_others LC_type 3 VB #</Process><Process ToolSource="c:\program files (x86)\arcgis\desktop10.2\ArcToolbox\Toolboxes\Data Management Tools.tbx\CalculateField" Date="20160521" Time="173200">CalculateField ATL_1x1km_others LC_type 7 VB #</Process><Process ToolSource="c:\program files (x86)\arcgis\desktop10.2\ArcToolbox\Toolboxes\Data Management Tools.tbx\CalculateField" Date="20160521" Time="173240">CalculateField ATL_1x1km_others LC_type 7 VB #</Process><Process ToolSource="c:\program files (x86)\arcgis\desktop10.2\ArcToolbox\Toolboxes\Data Management Tools.tbx\CalculateField" Date="20160521" Time="173251">CalculateField ATL_1x1km_others LC_type 6 VB #</Process><Process ToolSource="c:\program files (x86)\arcgis\desktop10.2\ArcToolbox\Toolboxes\Data Management Tools.tbx\CalculateField" Date="20160521" Time="173321">CalculateField ATL_1x1km_others LC_type 1 VB #</Process><Process ToolSource="c:\program files (x86)\arcgis\desktop10.2\ArcToolbox\Toolboxes\Data Management Tools.tbx\CalculateField" Date="20160521" Time="173358">CalculateField ATL_1x1km_others LC_type 1 VB #</Process><Process ToolSource="c:\program files (x86)\arcgis\desktop10.2\ArcToolbox\Toolboxes\Data Management Tools.tbx\CalculateField" Date="20160521" Time="173415">CalculateField ATL_1x1km_others LC_type 4 VB #</Process><Process ToolSource="c:\program files (x86)\arcgis\desktop10.2\ArcToolbox\Toolboxes\Data Management Tools.tbx\CalculateField" Date="20160521" Time="173509">CalculateField ATL_1x1km_others LC_type 3 VB #</Process><Process ToolSource="c:\program files (x86)\arcgis\desktop10.2\ArcToolbox\Toolboxes\Data Management Tools.tbx\CalculateField" Date="20160521" Time="173524">CalculateField ATL_1x1km_others LC_type 7 VB #</Process><Process ToolSource="c:\program files (x86)\arcgis\desktop10.2\ArcToolbox\Toolboxes\Data Management Tools.tbx\CalculateField" Date="20160521" Time="173535">CalculateField ATL_1x1km_others LC_type 1 VB #</Process><Process ToolSource="c:\program files (x86)\arcgis\desktop10.2\ArcToolbox\Toolboxes\Data Management Tools.tbx\CalculateField" Date="20160521" Time="173714">CalculateField ATL_1x1km_others LC_type 7 VB #</Process><Process ToolSource="c:\program files (x86)\arcgis\desktop10.2\ArcToolbox\Toolboxes\Data Management Tools.tbx\CalculateField" Date="20160521" Time="173734">CalculateField ATL_1x1km_others LC_type 1 VB #</Process><Process ToolSource="c:\program files (x86)\arcgis\desktop10.2\ArcToolbox\Toolboxes\Data Management Tools.tbx\CalculateField" Date="20160521" Time="173748">CalculateField ATL_1x1km_others LC_type 3 VB #</Process><Process ToolSource="c:\program files (x86)\arcgis\desktop10.2\ArcToolbox\Toolboxes\Data Management Tools.tbx\CalculateField" Date="20160521" Time="183619">CalculateField ATL_1x1km_others LC_type 7 VB #</Process><Process ToolSource="c:\program files (x86)\arcgis\desktop10.2\ArcToolbox\Toolboxes\Data Management Tools.tbx\CalculateField" Date="20160521" Time="183629">CalculateField ATL_1x1km_others LC_type 6 VB #</Process><Process ToolSource="c:\program files (x86)\arcgis\desktop10.2\ArcToolbox\Toolboxes\Data Management Tools.tbx\CalculateField" Date="20160521" Time="183659">CalculateField ATL_1x1km_others LC_type 3 VB #</Process><Process ToolSource="c:\program files (x86)\arcgis\desktop10.2\ArcToolbox\Toolboxes\Data Management Tools.tbx\CalculateField" Date="20160521" Time="183743">CalculateField ATL_1x1km_others LC_type 7 VB #</Process><Process ToolSource="c:\program files (x86)\arcgis\desktop10.2\ArcToolbox\Toolboxes\Data Management Tools.tbx\CalculateField" Date="20160521" Time="183832">CalculateField ATL_1x1km_others LC_type 3 VB #</Process><Process ToolSource="c:\program files (x86)\arcgis\desktop10.2\ArcToolbox\Toolboxes\Data Management Tools.tbx\CalculateField" Date="20160521" Time="183907">CalculateField ATL_1x1km_others LC_type 1 VB #</Process><Process ToolSource="c:\program files (x86)\arcgis\desktop10.2\ArcToolbox\Toolboxes\Data Management Tools.tbx\CalculateField" Date="20160521" Time="183933">CalculateField ATL_1x1km_others LC_type 7 VB #</Process><Process ToolSource="c:\program files (x86)\arcgis\desktop10.2\ArcToolbox\Toolboxes\Data Management Tools.tbx\CalculateField" Date="20160521" Time="183948">CalculateField ATL_1x1km_others LC_type 1 VB #</Process><Process ToolSource="c:\program files (x86)\arcgis\desktop10.2\ArcToolbox\Toolboxes\Data Management Tools.tbx\CalculateField" Date="20160521" Time="184019">CalculateField ATL_1x1km_others LC_type 7 VB #</Process><Process ToolSource="c:\program files (x86)\arcgis\desktop10.2\ArcToolbox\Toolboxes\Data Management Tools.tbx\CalculateField" Date="20160521" Time="184040">CalculateField ATL_1x1km_others LC_type 3 VB #</Process><Process ToolSource="c:\program files (x86)\arcgis\desktop10.2\ArcToolbox\Toolboxes\Data Management Tools.tbx\CalculateField" Date="20160521" Time="184058">CalculateField ATL_1x1km_others LC_type 7 VB #</Process><Process ToolSource="c:\program files (x86)\arcgis\desktop10.2\ArcToolbox\Toolboxes\Data Management Tools.tbx\CalculateField" Date="20160521" Time="184112">CalculateField ATL_1x1km_others LC_type 1 VB #</Process><Process ToolSource="c:\program files (x86)\arcgis\desktop10.2\ArcToolbox\Toolboxes\Data Management Tools.tbx\CalculateField" Date="20160521" Time="184138">CalculateField ATL_1x1km_others LC_type 7 VB #</Process><Process ToolSource="c:\program files (x86)\arcgis\desktop10.2\ArcToolbox\Toolboxes\Data Management Tools.tbx\CalculateField" Date="20160521" Time="184159">CalculateField ATL_1x1km_others LC_type 1 VB #</Process><Process ToolSource="c:\program files (x86)\arcgis\desktop10.2\ArcToolbox\Toolboxes\Data Management Tools.tbx\CalculateField" Date="20160521" Time="191713">CalculateField ATL_1x1km_others LC_type 3 VB #</Process><Process ToolSource="c:\program files (x86)\arcgis\desktop10.2\ArcToolbox\Toolboxes\Data Management Tools.tbx\CalculateField" Date="20160521" Time="191736">CalculateField ATL_1x1km_others LC_type 3 VB #</Process><Process ToolSource="c:\program files (x86)\arcgis\desktop10.2\ArcToolbox\Toolboxes\Data Management Tools.tbx\CalculateField" Date="20160521" Time="191813">CalculateField ATL_1x1km_others LC_type 7 VB #</Process><Process ToolSource="c:\program files (x86)\arcgis\desktop10.2\ArcToolbox\Toolboxes\Data Management Tools.tbx\CalculateField" Date="20160521" Time="191901">CalculateField ATL_1x1km_others LC_type 7 VB #</Process><Process ToolSource="c:\program files (x86)\arcgis\desktop10.2\ArcToolbox\Toolboxes\Data Management Tools.tbx\CalculateField" Date="20160521" Time="191922">CalculateField ATL_1x1km_others LC_type 7 VB #</Process><Process ToolSource="c:\program files (x86)\arcgis\desktop10.2\ArcToolbox\Toolboxes\Data Management Tools.tbx\CalculateField" Date="20160521" Time="191933">CalculateField ATL_1x1km_others LC_type 7 VB #</Process><Process ToolSource="c:\program files (x86)\arcgis\desktop10.2\ArcToolbox\Toolboxes\Data Management Tools.tbx\CalculateField" Date="20160521" Time="192006">CalculateField ATL_1x1km_others LC_type 4 VB #</Process><Process ToolSource="c:\program files (x86)\arcgis\desktop10.2\ArcToolbox\Toolboxes\Data Management Tools.tbx\CalculateField" Date="20160521" Time="192044">CalculateField ATL_1x1km_others LC_type 7 VB #</Process><Process ToolSource="c:\program files (x86)\arcgis\desktop10.2\ArcToolbox\Toolboxes\Data Management Tools.tbx\CalculateField" Date="20160521" Time="192051">CalculateField ATL_1x1km_others LC_type 1 VB #</Process><Process ToolSource="c:\program files (x86)\arcgis\desktop10.2\ArcToolbox\Toolboxes\Data Management Tools.tbx\CalculateField" Date="20160521" Time="192103">CalculateField ATL_1x1km_others LC_type 4 VB #</Process><Process ToolSource="c:\program files (x86)\arcgis\desktop10.2\ArcToolbox\Toolboxes\Data Management Tools.tbx\CalculateField" Date="20160521" Time="192152">CalculateField ATL_1x1km_others LC_type 7 VB #</Process><Process ToolSource="c:\program files (x86)\arcgis\desktop10.2\ArcToolbox\Toolboxes\Data Management Tools.tbx\CalculateField" Date="20160521" Time="192221">CalculateField ATL_1x1km_others LC_type 1 VB #</Process><Process ToolSource="c:\program files (x86)\arcgis\desktop10.2\ArcToolbox\Toolboxes\Data Management Tools.tbx\CalculateField" Date="20160521" Time="192236">CalculateField ATL_1x1km_others LC_type 4 VB #</Process><Process ToolSource="c:\program files (x86)\arcgis\desktop10.2\ArcToolbox\Toolboxes\Data Management Tools.tbx\CalculateField" Date="20160521" Time="192242">CalculateField ATL_1x1km_others LC_type 1 VB #</Process><Process ToolSource="c:\program files (x86)\arcgis\desktop10.2\ArcToolbox\Toolboxes\Data Management Tools.tbx\CalculateField" Date="20160521" Time="192302">CalculateField ATL_1x1km_others LC_type 1 VB #</Process><Process ToolSource="c:\program files (x86)\arcgis\desktop10.2\ArcToolbox\Toolboxes\Data Management Tools.tbx\CalculateField" Date="20160522" Time="134132">CalculateField ATL_1x1km_others LC_type 7 VB #</Process><Process ToolSource="c:\program files (x86)\arcgis\desktop10.2\ArcToolbox\Toolboxes\Data Management Tools.tbx\CalculateField" Date="20160522" Time="134153">CalculateField ATL_1x1km_others LC_type 7 VB #</Process><Process ToolSource="c:\program files (x86)\arcgis\desktop10.2\ArcToolbox\Toolboxes\Data Management Tools.tbx\CalculateField" Date="20160522" Time="134329">CalculateField ATL_1x1km_others LC_type 7 VB #</Process><Process ToolSource="c:\program files (x86)\arcgis\desktop10.2\ArcToolbox\Toolboxes\Data Management Tools.tbx\CalculateField" Date="20160522" Time="134403">CalculateField ATL_1x1km_others LC_type 7 VB #</Process><Process ToolSource="c:\program files (x86)\arcgis\desktop10.2\ArcToolbox\Toolboxes\Data Management Tools.tbx\CalculateField" Date="20160522" Time="134446">CalculateField ATL_1x1km_others LC_type 3 VB #</Process><Process ToolSource="c:\program files (x86)\arcgis\desktop10.2\ArcToolbox\Toolboxes\Data Management Tools.tbx\CalculateField" Date="20160522" Time="134545">CalculateField ATL_1x1km_others LC_type 1 VB #</Process><Process ToolSource="c:\program files (x86)\arcgis\desktop10.2\ArcToolbox\Toolboxes\Data Management Tools.tbx\CalculateField" Date="20160522" Time="134614">CalculateField ATL_1x1km_others LC_type 3 VB #</Process><Process ToolSource="c:\program files (x86)\arcgis\desktop10.2\ArcToolbox\Toolboxes\Data Management Tools.tbx\CalculateField" Date="20160522" Time="134650">CalculateField ATL_1x1km_others LC_type 4 VB #</Process><Process ToolSource="c:\program files (x86)\arcgis\desktop10.2\ArcToolbox\Toolboxes\Data Management Tools.tbx\CalculateField" Date="20160522" Time="134717">CalculateField ATL_1x1km_others LC_type 1 VB #</Process><Process ToolSource="c:\program files (x86)\arcgis\desktop10.2\ArcToolbox\Toolboxes\Data Management Tools.tbx\CalculateField" Date="20160522" Time="134729">CalculateField ATL_1x1km_others LC_type 1 VB #</Process><Process ToolSource="c:\program files (x86)\arcgis\desktop10.2\ArcToolbox\Toolboxes\Data Management Tools.tbx\CalculateField" Date="20160522" Time="134814">CalculateField ATL_1x1km_others LC_type 1 VB #</Process><Process ToolSource="c:\program files (x86)\arcgis\desktop10.2\ArcToolbox\Toolboxes\Data Management Tools.tbx\CalculateField" Date="20160522" Time="134842">CalculateField ATL_1x1km_others LC_type 1 VB #</Process><Process ToolSource="c:\program files (x86)\arcgis\desktop10.2\ArcToolbox\Toolboxes\Data Management Tools.tbx\CalculateField" Date="20160522" Time="134851">CalculateField ATL_1x1km_others LC_type 1 VB #</Process><Process ToolSource="c:\program files (x86)\arcgis\desktop10.2\ArcToolbox\Toolboxes\Data Management Tools.tbx\CalculateField" Date="20160522" Time="134903">CalculateField ATL_1x1km_others LC_type 1 VB #</Process><Process ToolSource="c:\program files (x86)\arcgis\desktop10.2\ArcToolbox\Toolboxes\Data Management Tools.tbx\CalculateField" Date="20160522" Time="134919">CalculateField ATL_1x1km_others LC_type 3 VB #</Process><Process ToolSource="c:\program files (x86)\arcgis\desktop10.2\ArcToolbox\Toolboxes\Data Management Tools.tbx\CalculateField" Date="20160522" Time="134929">CalculateField ATL_1x1km_others LC_type 1 VB #</Process><Process ToolSource="c:\program files (x86)\arcgis\desktop10.2\ArcToolbox\Toolboxes\Data Management Tools.tbx\CalculateField" Date="20160522" Time="134936">CalculateField ATL_1x1km_others LC_type 4 VB #</Process><Process ToolSource="c:\program files (x86)\arcgis\desktop10.2\ArcToolbox\Toolboxes\Data Management Tools.tbx\CalculateField" Date="20160522" Time="144151">CalculateField ATL_1x1km_others LC_type 7 VB #</Process><Process ToolSource="c:\program files (x86)\arcgis\desktop10.2\ArcToolbox\Toolboxes\Data Management Tools.tbx\CalculateField" Date="20160522" Time="144215">CalculateField ATL_1x1km_others LC_type 7 VB #</Process><Process ToolSource="c:\program files (x86)\arcgis\desktop10.2\ArcToolbox\Toolboxes\Data Management Tools.tbx\CalculateField" Date="20160522" Time="144223">CalculateField ATL_1x1km_others LC_type 8 VB #</Process><Process ToolSource="c:\program files (x86)\arcgis\desktop10.2\ArcToolbox\Toolboxes\Data Management Tools.tbx\CalculateField" Date="20160522" Time="144234">CalculateField ATL_1x1km_others LC_type 4 VB #</Process><Process ToolSource="c:\program files (x86)\arcgis\desktop10.2\ArcToolbox\Toolboxes\Data Management Tools.tbx\CalculateField" Date="20160522" Time="144306">CalculateField ATL_1x1km_others LC_type 1 VB #</Process><Process ToolSource="c:\program files (x86)\arcgis\desktop10.2\ArcToolbox\Toolboxes\Data Management Tools.tbx\CalculateField" Date="20160522" Time="144318">CalculateField ATL_1x1km_others LC_type 1 VB #</Process><Process ToolSource="c:\program files (x86)\arcgis\desktop10.2\ArcToolbox\Toolboxes\Data Management Tools.tbx\CalculateField" Date="20160522" Time="144324">CalculateField ATL_1x1km_others LC_type 1 VB #</Process><Process ToolSource="c:\program files (x86)\arcgis\desktop10.2\ArcToolbox\Toolboxes\Data Management Tools.tbx\CalculateField" Date="20160522" Time="144334">CalculateField ATL_1x1km_others LC_type 1 VB #</Process><Process ToolSource="c:\program files (x86)\arcgis\desktop10.2\ArcToolbox\Toolboxes\Data Management Tools.tbx\CalculateField" Date="20160522" Time="144344">CalculateField ATL_1x1km_others LC_type 3 VB #</Process><Process ToolSource="c:\program files (x86)\arcgis\desktop10.2\ArcToolbox\Toolboxes\Data Management Tools.tbx\CalculateField" Date="20160522" Time="144456">CalculateField ATL_1x1km_others LC_type 3 VB #</Process><Process ToolSource="c:\program files (x86)\arcgis\desktop10.2\ArcToolbox\Toolboxes\Data Management Tools.tbx\CalculateField" Date="20160522" Time="144512">CalculateField ATL_1x1km_others LC_type 1 VB #</Process><Process ToolSource="c:\program files (x86)\arcgis\desktop10.2\ArcToolbox\Toolboxes\Data Management Tools.tbx\CalculateField" Date="20160522" Time="144609">CalculateField ATL_1x1km_others LC_type 3 VB #</Process><Process ToolSource="c:\program files (x86)\arcgis\desktop10.2\ArcToolbox\Toolboxes\Data Management Tools.tbx\CalculateField" Date="20160522" Time="151511">CalculateField ATL_1x1km_others LC_type 7 VB #</Process><Process ToolSource="c:\program files (x86)\arcgis\desktop10.2\ArcToolbox\Toolboxes\Data Management Tools.tbx\CalculateField" Date="20160522" Time="151524">CalculateField ATL_1x1km_others LC_type 7 VB #</Process><Process ToolSource="c:\program files (x86)\arcgis\desktop10.2\ArcToolbox\Toolboxes\Data Management Tools.tbx\CalculateField" Date="20160522" Time="151547">CalculateField ATL_1x1km_others LC_type 1 VB #</Process><Process ToolSource="c:\program files (x86)\arcgis\desktop10.2\ArcToolbox\Toolboxes\Data Management Tools.tbx\CalculateField" Date="20160522" Time="151554">CalculateField ATL_1x1km_others LC_type 7 VB #</Process><Process ToolSource="c:\program files (x86)\arcgis\desktop10.2\ArcToolbox\Toolboxes\Data Management Tools.tbx\CalculateField" Date="20160522" Time="151620">CalculateField ATL_1x1km_others LC_type 7 VB #</Process><Process ToolSource="c:\program files (x86)\arcgis\desktop10.2\ArcToolbox\Toolboxes\Data Management Tools.tbx\CalculateField" Date="20160522" Time="151739">CalculateField ATL_1x1km_others LC_type 7 VB #</Process><Process ToolSource="c:\program files (x86)\arcgis\desktop10.2\ArcToolbox\Toolboxes\Data Management Tools.tbx\CalculateField" Date="20160522" Time="151747">CalculateField ATL_1x1km_others LC_type 8 VB #</Process><Process ToolSource="c:\program files (x86)\arcgis\desktop10.2\ArcToolbox\Toolboxes\Data Management Tools.tbx\CalculateField" Date="20160522" Time="151801">CalculateField ATL_1x1km_others LC_type 1 VB #</Process><Process ToolSource="c:\program files (x86)\arcgis\desktop10.2\ArcToolbox\Toolboxes\Data Management Tools.tbx\CalculateField" Date="20160522" Time="151807">CalculateField ATL_1x1km_others LC_type 1 VB #</Process><Process ToolSource="c:\program files (x86)\arcgis\desktop10.2\ArcToolbox\Toolboxes\Data Management Tools.tbx\CalculateField" Date="20160522" Time="151814">CalculateField ATL_1x1km_others LC_type 7 VB #</Process><Process ToolSource="c:\program files (x86)\arcgis\desktop10.2\ArcToolbox\Toolboxes\Data Management Tools.tbx\CalculateField" Date="20160522" Time="151845">CalculateField ATL_1x1km_others LC_type 8 VB #</Process><Process ToolSource="c:\program files (x86)\arcgis\desktop10.2\ArcToolbox\Toolboxes\Data Management Tools.tbx\CalculateField" Date="20160522" Time="151917">CalculateField ATL_1x1km_others LC_type 1 VB #</Process><Process ToolSource="c:\program files (x86)\arcgis\desktop10.2\ArcToolbox\Toolboxes\Data Management Tools.tbx\CalculateField" Date="20160522" Time="151925">CalculateField ATL_1x1km_others LC_type 4 VB #</Process><Process ToolSource="c:\program files (x86)\arcgis\desktop10.2\ArcToolbox\Toolboxes\Data Management Tools.tbx\CalculateField" Date="20160522" Time="151936">CalculateField ATL_1x1km_others LC_type 1 VB #</Process><Process ToolSource="c:\program files (x86)\arcgis\desktop10.2\ArcToolbox\Toolboxes\Data Management Tools.tbx\CalculateField" Date="20160522" Time="152046">CalculateField ATL_1x1km_others LC_type 7 VB #</Process><Process ToolSource="c:\program files (x86)\arcgis\desktop10.2\ArcToolbox\Toolboxes\Data Management Tools.tbx\CalculateField" Date="20160522" Time="152055">CalculateField ATL_1x1km_others LC_type 1 VB #</Process><Process ToolSource="c:\program files (x86)\arcgis\desktop10.2\ArcToolbox\Toolboxes\Data Management Tools.tbx\CalculateField" Date="20160522" Time="152106">CalculateField ATL_1x1km_others LC_type 1 VB #</Process><Process ToolSource="c:\program files (x86)\arcgis\desktop10.3\ArcToolbox\Toolboxes\Data Management Tools.tbx\CalculateField" Date="20180204" Time="191552">CalculateField ATL_vis-int LULCtype [LC_type] VB #</Process></lineage><itemProps><itemName Sync="TRUE">ATL_1x1km_others</itemName><imsContentType Sync="TRUE">002</imsContentType><itemSize Sync="TRUE">0.000</itemSize><itemLocation><linkage Sync="TRUE">file://\\ARTS-BIOL-1950\D$\RESEARCH_activities\RESEARCH_database\COLLECTIVE_research\MANAGEDclearing_SinghK-etal\Analysis\ATL_vis-int\ATL_1x1km_others.shp</linkage><protocol Sync="TRUE">Local Area Network</protocol></itemLocation></itemProps><coordRef><type Sync="TRUE">Projected</type><geogcsn Sync="TRUE">GCS_North_American_1983</geogcsn><csUnits Sync="TRUE">Linear Unit: Foot_US (0.304801)</csUnits><projcsn Sync="TRUE">NAD_1983_StatePlane_Georgia_West_FIPS_1002_Feet</projcsn><peXml Sync="TRUE">&lt;ProjectedCoordinateSystem xsi:type='typens:ProjectedCoordinateSystem' xmlns:xsi='http://www.w3.org/2001/XMLSchema-instance' xmlns:xs='http://www.w3.org/2001/XMLSchema' xmlns:typens='http://www.esri.com/schemas/ArcGIS/10.1'&gt;&lt;WKT&gt;PROJCS[&amp;quot;NAD_1983_StatePlane_Georgia_West_FIPS_1002_Feet&amp;quot;,GEOGCS[&amp;quot;GCS_North_American_1983&amp;quot;,DATUM[&amp;quot;D_North_American_1983&amp;quot;,SPHEROID[&amp;quot;GRS_1980&amp;quot;,6378137.0,298.257222101]],PRIMEM[&amp;quot;Greenwich&amp;quot;,0.0],UNIT[&amp;quot;Degree&amp;quot;,0.0174532925199433]],PROJECTION[&amp;quot;Transverse_Mercator&amp;quot;],PARAMETER[&amp;quot;False_Easting&amp;quot;,2296583.333333333],PARAMETER[&amp;quot;False_Northing&amp;quot;,0.0],PARAMETER[&amp;quot;Central_Meridian&amp;quot;,-84.16666666666667],PARAMETER[&amp;quot;Scale_Factor&amp;quot;,0.9999],PARAMETER[&amp;quot;Latitude_Of_Origin&amp;quot;,30.0],UNIT[&amp;quot;Foot_US&amp;quot;,0.3048006096012192],AUTHORITY[&amp;quot;EPSG&amp;quot;,2240]]&lt;/WKT&gt;&lt;XOrigin&gt;-16150100&lt;/XOrigin&gt;&lt;YOrigin&gt;-43703500&lt;/YOrigin&gt;&lt;XYScale&gt;137255279.03396165&lt;/XYScale&gt;&lt;ZOrigin&gt;-100000&lt;/ZOrigin&gt;&lt;ZScale&gt;10000&lt;/ZScale&gt;&lt;MOrigin&gt;-100000&lt;/MOrigin&gt;&lt;MScale&gt;10000&lt;/MScale&gt;&lt;XYTolerance&gt;0.0032808333333333331&lt;/XYTolerance&gt;&lt;ZTolerance&gt;0.001&lt;/ZTolerance&gt;&lt;MTolerance&gt;0.001&lt;/MTolerance&gt;&lt;HighPrecision&gt;true&lt;/HighPrecision&gt;&lt;WKID&gt;102667&lt;/WKID&gt;&lt;LatestWKID&gt;2240&lt;/LatestWKID&gt;&lt;/ProjectedCoordinateSystem&gt;</peXml></coordRef></DataProperties><ArcGISFormat>1.0</ArcGISFormat></Esri><idinfo><native Sync="TRUE">Microsoft Windows XP Version 5.1 (Build 2600) Service Pack 3; ESRI ArcCatalog 9.3.1.3500</native><descript><langdata Sync="TRUE">en</langdata><abstract>REQUIRED: A brief narrative summary of the data set.</abstract><purpose>REQUIRED: A summary of the intentions with which the data set was developed.</purpose></descript><citation><citeinfo><origin>REQUIRED: The name of an organization or individual that developed the data set.</origin><pubdate>REQUIRED: The date when the data set is published or otherwise made available for release.</pubdate><title Sync="TRUE">gis_storm_impervious_buildings_st</title><ftname Sync="TRUE">gis_storm_impervious_buildings_st</ftname><geoform Sync="TRUE">vector digital data</geoform><onlink Sync="TRUE">\\ditgis02\Enterprise_GIS\egis_repository\sde_export\gis_storm_impervious_buildings_st.shp</onlink></citeinfo></citation><timeperd><current>REQUIRED: The basis on which the time period of content information is determined.</current><timeinfo><sngdate><caldate>REQUIRED: The year (and optionally month, or month and day) for which the data set corresponds to the ground.</caldate></sngdate></timeinfo></timeperd><status><progress>REQUIRED: The state of the data set.</progress><update>REQUIRED: The frequency with which changes and additions are made to the data set after the initial data set is completed.</update></status><spdom><bounding><westbc Sync="TRUE">-84.560251</westbc><eastbc Sync="TRUE">-84.282478</eastbc><northbc Sync="TRUE">33.892596</northbc><southbc Sync="TRUE">33.639452</southbc></bounding><lboundng><leftbc Sync="TRUE">2177149.235500</leftbc><rightbc Sync="TRUE">2261337.029500</rightbc><bottombc Sync="TRUE">1324095.516000</bottombc><topbc Sync="TRUE">1415999.614000</topbc></lboundng></spdom><keywords><theme><themekt>REQUIRED: Reference to a formally registered thesaurus or a similar authoritative source of theme keywords.</themekt><themekey>REQUIRED: Common-use word or phrase used to describe the subject of the data set.</themekey></theme></keywords><accconst>REQUIRED: Restrictions and legal prerequisites for accessing the data set.</accconst><useconst>REQUIRED: Restrictions and legal prerequisites for using the data set after access is granted.</useconst><natvform Sync="TRUE">Shapefile</natvform></idinfo><dataIdInfo><envirDesc Sync="TRUE">Microsoft Windows 7 Version 6.1 (Build 7601) Service Pack 1; Esri ArcGIS 10.2.2.3552</envirDesc><dataLang><languageCode Sync="TRUE" value="eng"></languageCode><countryCode value="USA" Sync="TRUE"></countryCode></dataLang><idCitation><resTitle Sync="TRUE">ATL_1x1km_others</resTitle><presForm><PresFormCd Sync="TRUE" value="005"></PresFormCd></presForm></idCitation><spatRpType><SpatRepTypCd Sync="TRUE" value="001"></SpatRepTypCd></spatRpType><dataExt><geoEle><GeoBndBox esriExtentType="native"><westBL Sync="TRUE">2177149.2355</westBL><eastBL Sync="TRUE">2261337.0295</eastBL><northBL Sync="TRUE">1415999.614</northBL><southBL Sync="TRUE">1324095.516</southBL><exTypeCode Sync="TRUE">1</exTypeCode></GeoBndBox></geoEle></dataExt><geoBox esriExtentType="decdegrees"><westBL Sync="TRUE">-84.560251</westBL><eastBL Sync="TRUE">-84.282478</eastBL><northBL Sync="TRUE">33.892596</northBL><southBL Sync="TRUE">33.639452</southBL><exTypeCode Sync="TRUE">1</exTypeCode></geoBox></dataIdInfo><metainfo><langmeta Sync="TRUE">en</langmeta><metstdn Sync="TRUE">FGDC Content Standards for Digital Geospatial Metadata</metstdn><metstdv Sync="TRUE">FGDC-STD-001-1998</metstdv><mettc Sync="TRUE">local time</mettc><metc><cntinfo><cntorgp><cntper>REQUIRED: The person responsible for the metadata information.</cntper><cntorg>REQUIRED: The organization responsible for the metadata information.</cntorg></cntorgp><cntaddr><addrtype>REQUIRED: The mailing and/or physical address for the organization or individual.</addrtype><city>REQUIRED: The city of the address.</city><state>REQUIRED: The state or province of the address.</state><postal>REQUIRED: The ZIP or other postal code of the address.</postal></cntaddr><cntvoice>REQUIRED: The telephone number by which individuals can speak to the organization or individual.</cntvoice></cntinfo></metc><metd Sync="TRUE">20100209</metd></metainfo><mdLang><languageCode Sync="TRUE" value="eng"></languageCode><countryCode value="USA" Sync="TRUE"></countryCode></mdLang><mdStanName Sync="TRUE">ISO 19115 Geographic Information - Metadata</mdStanName><mdStanVer Sync="TRUE">DIS_ESRI1.0</mdStanVer><mdChar><CharSetCd Sync="TRUE" value="004"></CharSetCd></mdChar><mdHrLv><ScopeCd Sync="TRUE" value="005"></ScopeCd></mdHrLv><mdHrLvName Sync="TRUE">dataset</mdHrLvName><distinfo><resdesc Sync="TRUE">Downloadable Data</resdesc><stdorder><digform><digtinfo><transize Sync="TRUE">0.000</transize><dssize Sync="TRUE">0.000</dssize></digtinfo></digform></stdorder></distinfo><distInfo><distributor><distorTran><onLineSrc><orDesc Sync="TRUE">002</orDesc><linkage Sync="TRUE">file://\\ditgis02\Enterprise_GIS\egis_repository\sde_export\gis_storm_impervious_buildings_st.shp</linkage><protocol Sync="TRUE">Local Area Network</protocol></onLineSrc><transSize Sync="TRUE">0.000</transSize></distorTran><distorFormat><formatName Sync="TRUE">Shapefile</formatName></distorFormat></distributor><distFormat><formatName Sync="TRUE">Shapefile</formatName></distFormat><distTranOps><transSize Sync="TRUE">0.000</transSize></distTranOps></distInfo><spdoinfo><direct Sync="TRUE">Vector</direct><ptvctinf><esriterm Name="ATL_1x1km_others"><efeatyp Sync="TRUE">Simple</efeatyp><efeageom code="4" Sync="TRUE"></efeageom><esritopo Sync="TRUE">FALSE</esritopo><efeacnt Sync="TRUE">0</efeacnt><spindex Sync="TRUE">FALSE</spindex><linrefer Sync="TRUE">FALSE</linrefer></esriterm></ptvctinf></spdoinfo><spref><horizsys><cordsysn><geogcsn Sync="TRUE">GCS_North_American_1983</geogcsn><projcsn Sync="TRUE">NAD_1983_StatePlane_Georgia_West_FIPS_1002_Feet</projcsn></cordsysn><planar><planci><plance Sync="TRUE">coordinate pair</plance><plandu Sync="TRUE">survey feet</plandu><coordrep><absres Sync="TRUE">0.000000</absres><ordres Sync="TRUE">0.000000</ordres></coordrep></planci></planar><geodetic><horizdn Sync="TRUE">North American Datum of 1983</horizdn><ellips Sync="TRUE">Geodetic Reference System 80</ellips><semiaxis Sync="TRUE">6378137.000000</semiaxis><denflat Sync="TRUE">298.257222</denflat></geodetic></horizsys><vertdef><altsys><altenc Sync="TRUE">Explicit elevation coordinate included with horizontal coordinates</altenc><altres Sync="TRUE">1.000000</altres></altsys></vertdef></spref><refSysInfo><RefSystem><refSysID><identCode Sync="TRUE" code="2240">NAD_1983_StatePlane_Georgia_West_FIPS_1002_Feet</identCode><idCodeSpace Sync="TRUE">EPSG</idCodeSpace><idVersion Sync="TRUE">8.2.6</idVersion></refSysID></RefSystem></refSysInfo><spatRepInfo><VectSpatRep><geometObjs Name="ATL_1x1km_others"><geoObjTyp><GeoObjTypCd value="002" Sync="TRUE"></GeoObjTypCd></geoObjTyp><geoObjCnt Sync="TRUE">0</geoObjCnt></geometObjs><topLvl><TopoLevCd value="001" Sync="TRUE"></TopoLevCd></topLvl></VectSpatRep></spatRepInfo><eainfo><detailed Name="ATL_1x1km_others"><enttyp><enttypl Sync="TRUE">ATL_1x1km_others</enttypl><enttypt Sync="TRUE">Feature Class</enttypt><enttypc Sync="TRUE">0</enttypc></enttyp><attr><attrlabl Sync="TRUE">SURFACE</attrlabl><attalias Sync="TRUE">FID</attalias><attrtype Sync="TRUE">OID</attrtype><attwidth Sync="TRUE">4</attwidth><atprecis Sync="TRUE">0</atprecis><attscale Sync="TRUE">0</attscale><attrdef Sync="TRUE">Internal feature number.</attrdef><attrdefs Sync="TRUE">Esri</attrdefs><attrdomv><udom Sync="TRUE">Sequential unique whole numbers that are automatically generated.</udom></attrdomv></attr><attr><attrlabl Sync="TRUE">SHAPE</attrlabl><attalias Sync="TRUE">Shape</attalias><attrtype Sync="TRUE">Geometry</attrtype><attwidth Sync="TRUE">0</attwidth><atprecis Sync="TRUE">0</atprecis><attscale Sync="TRUE">0</attscale><attrdef Sync="TRUE">Feature geometry.</attrdef><attrdefs Sync="TRUE">ESRI</attrdefs><attrdomv><udom Sync="TRUE">Coordinates defining the features.</udom></attrdomv></attr><attr><attrlabl Sync="TRUE">OBJECTID</attrlabl><attalias Sync="TRUE">FID_gis_bu</attalias><attrtype Sync="TRUE">Integer</attrtype><attwidth Sync="TRUE">9</attwidth><attrdef Sync="TRUE">Area of feature in internal units squared.</attrdef><attrdefs Sync="TRUE">ESRI</attrdefs><attrdomv><udom Sync="TRUE">Positive real numbers that are automatically generated.</udom></attrdomv><atprecis Sync="TRUE">9</atprecis><attscale Sync="TRUE">0</attscale></attr><attr><attrlabl Sync="TRUE">Shape</attrlabl><attalias Sync="TRUE">SURFACE</attalias><attrtype Sync="TRUE">String</attrtype><attwidth Sync="TRUE">35</attwidth><atprecis Sync="TRUE">0</atprecis><attscale Sync="TRUE">0</attscale><attrdef Sync="TRUE">Feature geometry.</attrdef><attrdefs Sync="TRUE">ESRI</attrdefs><attrdomv><udom Sync="TRUE">Coordinates defining the features.</udom></attrdomv></attr><attr><attrlabl Sync="TRUE">Surface</attrlabl><attalias Sync="TRUE">OBJECTID</attalias><attrtype Sync="TRUE">Integer</attrtype><attwidth Sync="TRUE">9</attwidth><atprecis Sync="TRUE">9</atprecis><attscale Sync="TRUE">0</attscale><attrdef Sync="TRUE">Feature geometry.</attrdef><attrdefs Sync="TRUE">Esri</attrdefs><attrdomv><udom Sync="TRUE">Coordinates defining the features.</udom></attrdomv></attr><attr><attrlabl Sync="TRUE">SHAPE_LENG</attrlabl><attalias Sync="TRUE">SHAPE_LENG</attalias><attrtype Sync="TRUE">Double</attrtype><attwidth Sync="TRUE">19</attwidth><attrdef Sync="TRUE">Feature geometry.</attrdef><attrdefs Sync="TRUE">ESRI</attrdefs><attrdomv><udom Sync="TRUE">Coordinates defining the features.</udom></attrdomv><atprecis Sync="TRUE">18</atprecis><attscale Sync="TRUE">8</attscale></attr><attr><attrlabl Sync="TRUE">SHAPE_Leng</attrlabl><attalias Sync="TRUE">SHAPE_AREA</attalias><attrtype Sync="TRUE">Double</attrtype><attwidth Sync="TRUE">19</attwidth><atprecis Sync="TRUE">0</atprecis><attscale Sync="TRUE">0</attscale><attrdef Sync="TRUE">Area of feature in internal units squared.</attrdef><attrdefs Sync="TRUE">Esri</attrdefs><attrdomv><udom Sync="TRUE">Positive real numbers that are automatically generated.</udom></attrdomv></attr><attr><attrlabl Sync="TRUE">SHAPE_LEN</attrlabl><attalias Sync="TRUE">SHAPE_LEN</attalias><attrtype Sync="TRUE">Double</attrtype><attwidth Sync="TRUE">19</attwidth><atprecis Sync="TRUE">0</atprecis><attscale Sync="TRUE">0</attscale></attr><attr><attrlabl Sync="TRUE">FID_ATL_1x</attrlabl><attalias Sync="TRUE">FID_ATL_1x</attalias><attrtype Sync="TRUE">Integer</attrtype><attwidth Sync="TRUE">9</attwidth><atprecis Sync="TRUE">9</atprecis><attscale Sync="TRUE">0</attscale></attr><attr><attrlabl Sync="TRUE">CID</attrlabl><attalias Sync="TRUE">CID</attalias><attrtype Sync="TRUE">Integer</attrtype><attwidth Sync="TRUE">9</attwidth><atprecis Sync="TRUE">9</atprecis><attscale Sync="TRUE">0</attscale></attr><attr><attrlabl Sync="TRUE">BUFF_DIST</attrlabl><attalias Sync="TRUE">BUFF_DIST</attalias><attrtype Sync="TRUE">Double</attrtype><attwidth Sync="TRUE">19</attwidth><atprecis Sync="TRUE">0</atprecis><attscale Sync="TRUE">0</attscale></attr><attr><attrlabl Sync="TRUE">ORIG_FID</attrlabl><attalias Sync="TRUE">ORIG_FID</attalias><attrtype Sync="TRUE">Integer</attrtype><attwidth Sync="TRUE">9</attwidth><atprecis Sync="TRUE">9</atprecis><attscale Sync="TRUE">0</attscale></attr><attr><attrlabl Sync="TRUE">FID_gis_st</attrlabl><attalias Sync="TRUE">FID_gis_st</attalias><attrtype Sync="TRUE">Integer</attrtype><attwidth Sync="TRUE">9</attwidth><atprecis Sync="TRUE">9</atprecis><attscale Sync="TRUE">0</attscale></attr><attr><attrlabl Sync="TRUE">OBJECTID_1</attrlabl><attalias Sync="TRUE">OBJECTID_1</attalias><attrtype Sync="TRUE">Integer</attrtype><attwidth Sync="TRUE">9</attwidth><atprecis Sync="TRUE">9</atprecis><attscale Sync="TRUE">0</attscale></attr><attr><attrlabl Sync="TRUE">SHAPE_LE_1</attrlabl><attalias Sync="TRUE">SHAPE_LE_1</attalias><attrtype Sync="TRUE">Double</attrtype><attwidth Sync="TRUE">19</attwidth><atprecis Sync="TRUE">18</atprecis><attscale Sync="TRUE">8</attscale></attr><attr><attrlabl Sync="TRUE">SURFACE_1</attrlabl><attalias Sync="TRUE">SURFACE_1</attalias><attrtype Sync="TRUE">String</attrtype><attwidth Sync="TRUE">35</attwidth><atprecis Sync="TRUE">0</atprecis><attscale Sync="TRUE">0</attscale></attr><attr><attrlabl Sync="TRUE">SHAPE_AR_1</attrlabl><attalias Sync="TRUE">SHAPE_AR_1</attalias><attrtype Sync="TRUE">Double</attrtype><attwidth Sync="TRUE">19</attwidth><atprecis Sync="TRUE">0</atprecis><attscale Sync="TRUE">0</attscale></attr><attr><attrlabl Sync="TRUE">SHAPE_LE_2</attrlabl><attalias Sync="TRUE">SHAPE_LE_2</attalias><attrtype Sync="TRUE">Double</attrtype><attwidth Sync="TRUE">19</attwidth><atprecis Sync="TRUE">0</atprecis><attscale Sync="TRUE">0</attscale></attr></detailed></eainfo><mdDateSt Sync="TRUE">20160512</mdDateSt></metadata>
