# Supplementary material for: The managed clearing: An overlooked land-cover type in urbanizing regions?
Source: PLoS One. 2018 Feb 12;13(2):e0192822. doi: 10.1371/journal.pone.0192822 (PMC5809043; doi:10.1371/journal.pone.0192822)
Supplement: S1 Dataset — Private Figshare link: https://figshare.com/s/b7ba65734bfa1ec8adbb DOI: 10.6084/m9.figshare.5594629. (ZIP) [file pone.0192822.s001.zip › S1_datasets/RDU_vis-int.prj]

PROJCS["Albers_Conical_Equal_Area",GEOGCS["GCS_North_American_1983",DATUM["D_North_American_1983",SPHEROID["GRS_1980",6378137.0,298.257222101]],PRIMEM["Greenwich",0.0],UNIT["Degree",0.0174532925199433]],PROJECTION["Albers"],PARAMETER["false_easting",0.0],PARAMETER["false_northing",0.0],PARAMETER["central_meridian",-96.0],PARAMETER["standard_parallel_1",29.5],PARAMETER["standard_parallel_2",45.5],PARAMETER["latitude_of_origin",23.0],UNIT["Meter",1.0]]
