# Supplementary material for: The managed clearing: An overlooked land-cover type in urbanizing regions?
Source: PLoS One. 2018 Feb 12;13(2):e0192822. doi: 10.1371/journal.pone.0192822 (PMC5809043; doi:10.1371/journal.pone.0192822)
Supplement: S1 Dataset — Private Figshare link: https://figshare.com/s/b7ba65734bfa1ec8adbb DOI: 10.6084/m9.figshare.5594629. (ZIP) [file pone.0192822.s001.zip › S1_datasets_metadata.txt]

Creator:	Kunwar K. Singh
		kksingh@ncsu.edu
​
		Center for Geospatial Analytics
		Department of Forestry and Environmental Resources
		College of Natural Resources
		North Carolina State University
		2800 Faucette Drive
		Raleigh, NC 27695 USA		

Data format:	Shapefile

Projection:	Projected Coordinate System:	NAD_1983_UTM_Zone_17N
		Linear unit - meter

Image classification: manually digitized National Agricultural Imagery Program (NAIP) imagery

File name:
1.	ATL – Atlanta, Georgia
2.	CTL – Charlotte, North Carolina
3.	RDU – Raleigh, North Carolina

Fields
1.	Shape – polygon
2.	areaKM – area of the polygon in square kilometer
3.	LULCtype – land use and land cover type
a.	1 – managed clearings  - recreation
b.	2 – managed clearings - transportation
c.	3 – managed clearings - utility
d.	4 – forest 
e.	5 – water 
f.	6 – wetland 
g.	7 – fallow 
h.	8 – farmland 
i.	9 – barren land
j.	10 – impervious 
